# Supplementary material for: Different pancreatic cancer microenvironments convert iPSCs into cancer stem cells exhibiting distinct plasticity with altered gene expression of metabolic pathways
Source: J Exp Clin Cancer Res. 2022 Jan 21;41:29. doi: 10.1186/s13046-021-02167-3 (PMC8781112; doi:10.1186/s13046-021-02167-3)
Supplement: Supplementary file 1 — Additional file 1: Supplementary Table 1 [file 13046_2021_2167_MOESM1_ESM.xlsx]

## Sheet: Supplementary table 1
K-mean clustering pathways
Cluster	adj.Pval	nGenes	Pathways	Genes
A	4.33e-07	97	Adenyl nucleotide binding	PRKX PRKAA1 TBCK MAP3K2 TOP2A GRK5 CDK12 FIGN DHX36 KIF13A SMARCA5 STK39 FER LATS1 CDK19 SMC2 ABCC4 SUCLG2 STK17B ABCB7 ABCE1 MET HLTF PSMC6 DHX9 ERCC6L2 DICER1 KIF11 CHD9 MAPK6 TBK1 CDK8 FGFR3 PKN2 GMPS MASTL HSP90B1 PRKCI IRAK3 KIF23 MAPK15 EEF2K PRKAA2 ATP10A ROCK1 CHD7 LMTK2 DDX46 CSNK2A1 SHPRH RFC1 MAP2K6 DHX15 PMS1 SMCHD1 ATP11A EIF2AK3 ACBD3 SCYL3 ASCC3 PIKFYVE ATP2C1 CENPE CDK6 CHD6 WRN S…
A	4.36e-07	131	Nucleotide binding	ARL6 PRKX PRKAA1 TBCK GTPBP4 GNAI3 MAP3K2 TOP2A GRK5 CDK12 FIGN GPD1L DHX36 KIF13A SMARCA5 STK39 FER LATS1 CDK19 SMC2 ABCC4 RAB8B SUCLG2 STK17B ABCB7 SIRT1 GSPT1 GNAI1 ABCE1 ATP7A MET HLTF PSMC6 DHX9 ERCC6L2 DICER1 KIF11 TRIM23 KRAS CHD9 MAPK6 OLA1 TBK1 CDK8 ACADSB FGFR3 PKN2 GMPS RAP2C DNM1L MASTL HSP90B1 PRKCI IRAK3 GTPBP10 ATP13A3 KIF23 MAPK15 EEF2K PRKAA2 RAB12 ATP10A ROCK1 CHD7 LMTK2 DDX46 C…
A	4.36e-07	95	ATP binding	PRKX PRKAA1 TBCK MAP3K2 TOP2A GRK5 CDK12 FIGN DHX36 KIF13A SMARCA5 STK39 FER LATS1 CDK19 SMC2 ABCC4 SUCLG2 STK17B ABCB7 ABCE1 MET HLTF PSMC6 DHX9 ERCC6L2 DICER1 KIF11 CHD9 MAPK6 TBK1 CDK8 FGFR3 PKN2 GMPS MASTL HSP90B1 PRKCI IRAK3 KIF23 MAPK15 EEF2K PRKAA2 ATP10A ROCK1 CHD7 LMTK2 DDX46 CSNK2A1 SHPRH RFC1 MAP2K6 DHX15 PMS1 SMCHD1 ATP11A EIF2AK3 SCYL3 ASCC3 PIKFYVE ATP2C1 CENPE CDK6 CHD6 WRN SMC3 AN…
A	1.61e-06	42	RNA binding	ELAVL2 YTHDC1 RBMS3 PTCD3 UBR5 RBM47 PAPOLG CELF4 SSB IREB2 DIS3 MEX3B CPEB2 PTBP3 FXR1 STRBP NAF1 PUM2 PAPOLA IGF2BP3 YTHDF2 SLU7 SF3B1 CPEB3 PUM1 NUFIP2 ELAVL3 DCP2 CWC22 FUBP1 NUFIP1 EIF5A2 ATXN1L U2SURP PAIP1 ANKHD1 GPATCH1 PIWIL1 YTHDF3 EIF2A PUS10 IARS2
A	2.26e-06	135	Small molecule binding	ARL6 PRKX PRKAA1 TBCK GTPBP4 GNAI3 MAP3K2 TOP2A GRK5 CDK12 FIGN GPD1L DHX36 KIF13A SMARCA5 STK39 FER LATS1 CDK19 SMC2 ABCC4 RAB8B SUCLG2 STK17B ABCB7 SIRT1 GSPT1 GNAI1 ABCE1 ATP7A MET HLTF PSMC6 DHX9 ERCC6L2 DICER1 KIF11 TRIM23 KRAS CHD9 MAPK6 OLA1 TBK1 CDK8 ACADSB FGFR3 PKN2 GMPS RAP2C DNM1L MASTL HSP90B1 PRKCI IRAK3 GTPBP10 ATP13A3 KIF23 MAPK15 EEF2K PRKAA2 HMMR RAB12 ATP10A ROCK1 CHD7 LMTK2 DD…
A	3.62e-06	120	Ribonucleotide binding	ARL6 PRKX PRKAA1 TBCK GTPBP4 GNAI3 MAP3K2 TOP2A GRK5 CDK12 FIGN DHX36 KIF13A SMARCA5 STK39 FER LATS1 CDK19 SMC2 ABCC4 RAB8B SUCLG2 STK17B ABCB7 GSPT1 GNAI1 ABCE1 MET HLTF PSMC6 DHX9 ERCC6L2 DICER1 KIF11 TRIM23 KRAS CHD9 MAPK6 OLA1 TBK1 CDK8 FGFR3 PKN2 GMPS RAP2C DNM1L MASTL HSP90B1 PRKCI IRAK3 GTPBP10 KIF23 MAPK15 EEF2K PRKAA2 RAB12 ATP10A ROCK1 CHD7 LMTK2 DDX46 CSNK2A1 SHPRH EIF5B RFC1 MAP2K6 NO…
A	3.84e-06	120	Purine nucleotide binding	ARL6 PRKX PRKAA1 TBCK GTPBP4 GNAI3 MAP3K2 TOP2A GRK5 CDK12 FIGN DHX36 KIF13A SMARCA5 STK39 FER LATS1 CDK19 SMC2 ABCC4 RAB8B SUCLG2 STK17B ABCB7 GSPT1 GNAI1 ABCE1 MET HLTF PSMC6 DHX9 ERCC6L2 DICER1 KIF11 TRIM23 KRAS CHD9 MAPK6 OLA1 TBK1 CDK8 FGFR3 PKN2 GMPS RAP2C DNM1L MASTL HSP90B1 PRKCI IRAK3 GTPBP10 KIF23 MAPK15 EEF2K PRKAA2 RAB12 ATP10A ROCK1 CHD7 LMTK2 DDX46 CSNK2A1 SHPRH EIF5B RFC1 MAP2K6 DH…
A	3.84e-06	119	Purine ribonucleotide binding	ARL6 PRKX PRKAA1 TBCK GTPBP4 GNAI3 MAP3K2 TOP2A GRK5 CDK12 FIGN DHX36 KIF13A SMARCA5 STK39 FER LATS1 CDK19 SMC2 ABCC4 RAB8B SUCLG2 STK17B ABCB7 GSPT1 GNAI1 ABCE1 MET HLTF PSMC6 DHX9 ERCC6L2 DICER1 KIF11 TRIM23 KRAS CHD9 MAPK6 OLA1 TBK1 CDK8 FGFR3 PKN2 GMPS RAP2C DNM1L MASTL HSP90B1 PRKCI IRAK3 GTPBP10 KIF23 MAPK15 EEF2K PRKAA2 RAB12 ATP10A ROCK1 CHD7 LMTK2 DDX46 CSNK2A1 SHPRH EIF5B RFC1 MAP2K6 DH…
A	3.97e-06	122	Carbohydrate derivative binding	ARL6 PRKX PRKAA1 TBCK GTPBP4 GNAI3 GFPT1 MAP3K2 TOP2A GRK5 CDK12 FIGN DHX36 KIF13A SMARCA5 STK39 FER LATS1 CDK19 SMC2 ABCC4 RAB8B SUCLG2 STK17B ABCB7 GSPT1 GNAI1 ABCE1 MET HLTF PSMC6 DHX9 ERCC6L2 DICER1 KIF11 TRIM23 KRAS CHD9 MAPK6 OLA1 TBK1 CDK8 FGFR3 PKN2 GMPS RAP2C DNM1L MASTL HSP90B1 PRKCI IRAK3 GTPBP10 KIF23 MAPK15 EEF2K PRKAA2 HMMR RAB12 ATP10A ROCK1 CHD7 LMTK2 DDX46 CSNK2A1 SHPRH EIF5B RFC…
A	4.75e-06	117	Purine ribonucleoside triphosphate binding	ARL6 PRKX PRKAA1 TBCK GTPBP4 GNAI3 MAP3K2 TOP2A GRK5 CDK12 FIGN DHX36 KIF13A SMARCA5 STK39 FER LATS1 CDK19 SMC2 ABCC4 RAB8B SUCLG2 STK17B ABCB7 GSPT1 GNAI1 ABCE1 MET HLTF PSMC6 DHX9 ERCC6L2 DICER1 KIF11 TRIM23 KRAS CHD9 MAPK6 OLA1 TBK1 CDK8 FGFR3 PKN2 GMPS RAP2C DNM1L MASTL HSP90B1 PRKCI IRAK3 GTPBP10 KIF23 MAPK15 EEF2K PRKAA2 RAB12 ATP10A ROCK1 CHD7 LMTK2 DDX46 CSNK2A1 SHPRH EIF5B RFC1 MAP2K6 DH…
A	9.14e-06	132	Hydrolase activity	ENPP2 ARL6 AHCYL1 GNAI3 ATXN3 PPM1E NPEPPS USP7 TOP2A HPN PTPN21 FIGN ARSG RPP30 PADI2 GNPDA2 PDE8A DHX36 KIF13A USP33 SMARCA5 RNGTT CDKN3 LAP3 MAN2A1 XRCC5 XRN1 SENP2 ABCC4 RAB8B CAPN7 EXD2 NLN ABCB7 GSPT1 GNAI1 DUSP11 USP32 LPL RAD17 ENPP4 PHLPP1 ABCE1 DIS3 HLTF PSMC6 DHX9 DICER1 KIF11 LIPG ENPP1 KRAS RHBDL2 PTPN13 SMPDL3A EDEM3 GMPS RAP2C DNM1L PLCH1 HELB ATP13A3 KIF23 PPP3CA PROCA1 ABHD17B US…
A	1.44e-05	132	Anion binding	ARL6 PRKX PRKAA1 SNX2 TBCK GTPBP4 GNAI3 MAP3K2 SNX13 TOP2A GRK5 CDK12 FIGN DHX36 KIF13A SMARCA5 STK39 FER LATS1 CDK19 SMC2 ABCC4 RAB8B SUCLG2 STK17B ABCB7 SIRT1 GSPT1 GNAI1 ABCE1 MET HLTF PSMC6 DHX9 ERCC6L2 DICER1 KIF11 TRIM23 KRAS CHD9 MAPK6 CLVS2 OLA1 TBK1 CDK8 ACADSB PHLDA2 FGFR3 PKN2 GMPS RAP2C DNM1L MASTL HSP90B1 PRKCI IRAK3 GTPBP10 KIF23 MAPK15 EEF2K PRKAA2 HMMR RAB12 ATP10A ROCK1 CHD7 ZCCH…
A	1.91e-05	55	Hydrolase activity, acting on acid anhydrides, in phosphorus-containing anhydrides	ARL6 GNAI3 TOP2A FIGN DHX36 KIF13A SMARCA5 XRCC5 ABCC4 RAB8B ABCB7 GSPT1 GNAI1 RAD17 ENPP4 ABCE1 HLTF PSMC6 DHX9 KIF11 KRAS GMPS RAP2C DNM1L HELB ATP13A3 KIF23 RAB12 DHX40 DDX46 EIF5B RFC1 DHX15 PMS1 GNA14 RAD50 ARHGAP5 OPA1 CENPE WRN TUBB1 GNAS MYO5B EIF4A2 ENPP2 PEX1 MYO1B NVL KIF4 ATL2 KIF18A SMARCA1 KIF14 DDX10 KIF15
D	5.57e-09	28	Structural constituent of ribosome	MRPL12 UBA52 RPS4X MRPS18A MRPL51 RPL19 RPS9 MRPS21 MRPS11 RPL8 MRPL28 MRPL17 MRPS35 RPL32 RPL13 MRPL14 MRPS34 MRPL4 RPLP2 RPLP1 RPS11 RPL3 MRPL37 MRPL20 RPS19 RPS15 RPL36 MRPS18B
D	5.36e-06	60	Oxidoreductase activity	SMOX PNPO PTGIS MDH2 ALDH16A1 SDHA GPX7 GFOD2 BCKDHA PRDX6 PRDX2 P4HTM QSOX1 GLRX5 UQCRH FXN NDUFS3 COQ7 PHGDH ACAD8 NDUFB8 PCYOX1L NDUFV1 DHRS7B FASN MECR P4HA2 DCXR ETFB ALKBH6 NDUFB7 GFER GAPDH HSD17B1 HSD11B2 LOXL1 HSD17B14 CYC1 P3H3 IDH2 VKORC1 ALDH18A1 MSRA EGLN3 TSTA3 DOHH COX4I2 COQ6 UQCRQ PTGS1 GPX3 LDHA AIFM2 MSRB2 NDUFS7 EGLN2 NDUFS2 PGD ALDH4A1 COX4I1
D	0.000135474	35	Structural molecule activity	MRPL12 UBA52 COPE RPS4X MRPS18A MRPL51 RPL19 RPS9 MRPS21 MRPS11 RPL8 COL4A2 COL4A1 TUBA1B SPTBN2 MRPL28 MRPL17 MRPS35 RPL32 RPL13 MRPL14 MRPS34 MRPL4 KRT15 RPLP2 RPLP1 RPS11 RPL3 MRPL37 PRPH MRPL20 RPS19 RPS15 RPL36 MRPS18B
D	0.000351816	16	Ligase activity	PCCB GSS LARS2 RTCB SLC27A4 SARS2 UCHL1 GART ATG7 FARSA CARS2 ASNS CAD MOCS3 ACACB UBA1
D	0.000551719	15	Isomerase activity	PMM1 PTGIS PIN1 FKBP4 PPIL1 PPIB TRUB2 AIP PGM2 FKBP8 PPIH FKBP2 EBPL EBP PPIE
D	0.0011166	9	Peptidyl-prolyl cis-trans isomerase activity	PIN1 FKBP4 PPIL1 PPIB AIP FKBP8 PPIH FKBP2 PPIE
D	0.00296059	6	DNA-directed 5 -3 RNA polymerase activity	POLR3H POLR2F POLR2L POLRMT POLR1C POLR2J
D	0.0050555	3	TRNA-specific ribonuclease activity	POP7 TSEN2 TSEN34
D	0.0050555	5	NADH dehydrogenase (ubiquinone) activity	NDUFS3 NDUFB8 NDUFV1 NDUFB7 NDUFS7
D	0.00727331	2	TRNA-intron endonuclease activity	TSEN2 TSEN34
