# Supplementary material for: Different pancreatic cancer microenvironments convert iPSCs into cancer stem cells exhibiting distinct plasticity with altered gene expression of metabolic pathways
Source: J Exp Clin Cancer Res. 2022 Jan 21;41:29. doi: 10.1186/s13046-021-02167-3 (PMC8781112; doi:10.1186/s13046-021-02167-3)
Supplement: Supplementary file 2 — Additional file 2: Supplementary Table 2 [file 13046_2021_2167_MOESM2_ESM.xlsx]

## Sheet: miBx vs miPSCs
KEGG enriched pathways
Term	Count	PValue	Genes
mmu05322:Systemic lupus erythematosus	19	9.69e-09	HIST1H2AH, HIST1H2AK, HIST2H2BB, HIST2H2AC, C3, HIST1H4A, HIST1H3A, HIST1H4B, HIST4H4, HIST2H4, HIST1H3F, HIST1H2BE, HIST1H2BH, HIST1H4I, HIST1H2AG, HIST1H2BG, H2-OA, HIST1H4D, TRIM21
mmu04974:Protein digestion and absorption	13	9.74e-07	CPA2, COL18A1, COL13A1, COL22A1, COL12A1, ATP1A2, COL1A1, COL2A1, COL4A2, COL6A2, COL7A1, COL6A1, COL6A5
mmu05034:Alcoholism	17	2.29e-05	HIST1H2AH, HIST1H2AK, HIST2H2BB, SLC6A3, HIST2H2AC, HIST1H4A, HIST1H3A, HIST1H4B, HIST4H4, HIST2H4, HIST1H3F, HIST1H2BE, HIST1H2BH, HIST1H4I, HIST1H2AG, HIST1H2BG, HIST1H4D
mmu04512:ECM-receptor interaction	9	0.00111724	COL1A1, COL2A1, ITGA4, COL4A2, COL6A2, LAMA4, COL6A1, COL6A5, CD44
mmu04510:Focal adhesion	14	0.00127573	PDGFRB, ITGA4, EGF, PRKCB, LAMA4, VAV1, COL1A1, COL2A1, CCND2, COL4A2, COL6A2, COL6A1, COL6A5, PPP1R12B
mmu05203:Viral carcinogenesis	14	0.00337188	CDKN2B, H2-Q7, HIST2H2BB, C3, HIST1H4A, HIST1H4B, CCND2, HIST4H4, HIST2H4, HIST1H2BE, HIST1H2BH, HIST1H4I, HIST1H2BG, HIST1H4D
mmu04360:Axon guidance	9	0.0116476	EPHB6, ROBO3, EFNB1, ABLIM1, PPP3CC, CXCL12, ABLIM3, SLIT1, NFATC4
mmu04977:Vitamin digestion and absorption	4	0.01463	CUBN, AWAT2, APOA1, LRAT
mmu05150:Staphylococcus aureus infection	5	0.0305351	C3, SELPLG, ITGB2, MASP2, H2-OA
mmu04514:Cell adhesion molecules (CAMs)	9	0.0392145	NLGN3, CLDN5, SELPLG, ITGA4, H2-Q7, ITGB2, ESAM, H2-OA, LRRC4B
mmu04022:cGMP-PKG signaling pathway	9	0.0404338	PPP3CC, NPR2, IRS4, ADCY4, KCNMB4, ATP1A2, ATP2B2, ADRA2B, NFATC4
mmu05202:Transcriptional misregulation in cancer	9	0.0429533	NTRK1, MEIS1, HIST1H3A, CCND2, LMO2, HIST1H3F, RXRG, PBX1, RUNX1T1
mmu05200:Pathways in cancer	16	0.0489571	NTRK1, PDGFRB, CDKN2B, WNT10A, EGLN3, EGF, PRKCB, LAMA4, LEF1, ADCY4, LPAR3, CXCL12, COL4A2, RXRG, WNT3, RUNX1T1
mmu05143:African trypanosomiasis	4	0.0497188	PRKCB, LAMA4, APOA1, IDO2
mmu04911:Insulin secretion	6	0.0536781	KCNJ11, PRKCB, ADCY4, KCNMB4, ATP1A2, GCK
mmu05146:Amoebiasis	7	0.059968	COL1A1, MUC2, COL2A1, COL4A2, PRKCB, LAMA4, ITGB2
mmu04670:Leukocyte transendothelial migration	7	0.0619914	CLDN5, CXCL12, ITGA4, PRKCB, ITGB2, ESAM, VAV1
mmu04921:Oxytocin signaling pathway	8	0.0664568	CACNB2, PPP3CC, KCNJ9, PRKCB, NPR2, ADCY4, PPP1R12B, NFATC4
mmu04270:Vascular smooth muscle contraction	7	0.082006	PRKCH, PRKCB, NPR2, ADCY4, KCNMB4, PLA2G5, PPP1R12B
mmu04916:Melanogenesis	6	0.086661	POMC, WNT10A, PRKCB, LEF1, ADCY4, WNT3
mmu04972:Pancreatic secretion	6	0.0895577	CPA2, PRKCB, ADCY4, ATP1A2, ATP2B2, PLA2G5

## Sheet: miPa vs miPSCs
KEGG enriched pathways
Term	Count	PValue	Genes
mmu05322:Systemic lupus erythematosus	15	0.000188	CD40, ACTN3, HIST1H2AK, HIST2H2BB, HIST1H4A, HIST1H4B, H2AFJ, HIST2H4, HIST1H3F, HIST1H2BE, HIST1H2BH, HIST1H4I, HIST1H3H, HIST1H3D, HIST1H4F
mmu04974:Protein digestion and absorption	11	0.000386	CPA2, COL2A1, COL4A2, COL4A1, COL22A1, COL5A2, COL6A1, ATP1A3, ATP1A2, COL6A5, COL9A2
mmu00330:Arginine and proline metabolism	8	0.00074	DAO, CKM, P4HA2, P4HA3, AZIN2, HOGA1, AGMAT, CNDP2
mmu01100:Metabolic pathways	59	0.00124168	CDA, GAL3ST1, GALNT16, ACSM3, GALNT18, SEC1, ACSM4, CNDP2, LIPC, PGM2, A4GALT, DGAT2, TPI1, HOGA1, UPB1, NDUFS6, PLA2G10, NDUFS3, CMPK2, AMY1, ACSBG1, IDO2, GAPDH, PTGES, ATP5K, NDUFA4L2, FUT1, ACACB, PTGS1, LDHB, EBP, FAM213B, AMDHD1, ALOX5, HSD17B1, ALOX12E, PMVK, GPAT2, NDUFV3, ATP6V0E2, HMGCLL1, GGT7, GGT6, CKM, NDUFA3, NDUFA2, AZIN2, NMNAT3, PRDX6, GCK, ASS1, AGMAT, DAO, P4HA2, P4HA3, PEMT, …
mmu05034:Alcoholism	15	0.00421005	HIST1H2AK, HIST2H2BB, ADCY5, GRIN1, HIST1H4A, HIST1H4B, H2AFJ, HIST2H4, HIST1H3F, HIST1H2BE, HIST1H2BH, HIST1H4I, HIST1H3H, HIST1H3D, HIST1H4F
mmu04510:Focal adhesion	15	0.0052529	PDGFRB, ACTN3, LAMC3, ITGA2B, VAV1, PGF, MYLPF, COL2A1, CCND2, COL4A2, COL4A1, COL5A2, COL6A1, COL6A5, MYL9
mmu04512:ECM-receptor interaction	9	0.00599022	COL2A1, COL4A2, GP1BB, LAMC3, COL4A1, COL5A2, COL6A1, ITGA2B, COL6A5
mmu04080:Neuroactive ligand-receptor interaction	16	0.0328997	VIPR1, ADCYAP1R1, THRA, CHRNA4, GPR35, LPAR3, ADRB2, F2, ADRA2B, GRIN1, CRHR2, P2RY6, P2RX3, TBXA2R, GPR156, DRD4
mmu04390:Hippo signaling pathway	10	0.0463796	WNT6, WNT10A, CCND2, WNT3A, SERPINE1, LEF1, ITGB2, TRP73, GDF5, WNT3
mmu04550:Signaling pathways regulating pluripotency of stem cells	9	0.0665898	WNT6, WNT10A, WNT3A, ESX1, HAND1, LIF, DUSP9, NODAL, WNT3
mmu05200:Pathways in cancer	19	0.0678753	NTRK1, PDGFRB, WNT10A, WNT3A, LAMC3, DAPK2, LEF1, ITGA2B, CXCR4, LPAR3, PGF, ADCY5, RUNX1, WNT6, COL4A2, COL4A1, FAS, RXRG, WNT3
mmu00190:Oxidative phosphorylation	9	0.0688502	NDUFS6, NDUFA3, NDUFA2, ATP5K, NDUFA4L2, NDUFS3, NDUFV3, ATP6V0E2, LHPP
mmu04310:Wnt signaling pathway	9	0.0735113	FOSL1, WNT6, WNT10A, PORCN, CCND2, WNT3A, SFRP5, LEF1, WNT3
mmu00603:Glycosphingolipid biosynthesis - globo series	3	0.0779843	SEC1, A4GALT, FUT1
mmu04145:Phagosome	10	0.0865885	MRC2, H2-T10, TUBB3, MRC1, ITGB2, TUBA3B, ATP6V0E2, TUBA3A, DYNC1I1, TUBA8
mmu05217:Basal cell carcinoma	5	0.0871688	WNT6, WNT10A, WNT3A, LEF1, WNT3

## Sheet: miPk vs miPSCs
KEGG enriched pathways
Term	Count	PValue	Genes
mmu00040:Pentose and glucuronate interconversions	9	7.87e-06	UGT1A10, UGT1A1, DCXR, UGT1A5, UGT1A2, UGT1A9, UGT1A6A, UGT1A6B, UGT1A7C
mmu00053:Ascorbate and aldarate metabolism	8	1.84e-05	UGT1A10, UGT1A1, UGT1A5, UGT1A2, UGT1A9, UGT1A6A, UGT1A6B, UGT1A7C
mmu00830:Retinol metabolism	13	2.85e-05	UGT1A10, UGT1A1, UGT1A6A, UGT1A6B, UGT1A7C, DHRS3, CYP26A1, CYP2B23, AWAT2, UGT1A5, LRAT, UGT1A2, UGT1A9
mmu05034:Alcoholism	20	3.03e-05	DDC, HIST1H2BP, HIST1H2AH, HIST1H2AK, HIST2H2BB, PDYN, GNG11, ADCY5, GNG13, HIST1H4A, HIST1H3A, CREB3L1, HIST2H4, HIST1H3F, HIST1H2BE, HIST1H2BH, HIST1H4I, HIST1H3I, HIST1H3E, HIST1H4F
mmu00980:Metabolism of xenobiotics by cytochrome P450	11	3.67e-05	UGT1A10, UGT1A1, GSTO2, UGT1A5, UGT1A2, UGT1A9, GSTM7, UGT1A6A, UGT1A6B, UGT1A7C, GSTM5
mmu00982:Drug metabolism - cytochrome P450	11	4.83e-05	UGT1A10, UGT1A1, GSTO2, UGT1A5, UGT1A2, UGT1A9, GSTM7, UGT1A6A, UGT1A6B, UGT1A7C, GSTM5
mmu05322:Systemic lupus erythematosus	16	8.38e-05	HIST1H2BP, ACTN3, HIST1H2AH, HIST1H2AK, HIST2H2BB, HIST1H4A, HIST1H3A, HIST2H4, HIST1H3F, HIST1H2BE, HIST1H2BH, HIST1H4I, HIST1H3I, TRIM21, HIST1H3E, HIST1H4F
mmu00140:Steroid hormone biosynthesis	12	0.000112	UGT1A10, HSD11B2, UGT1A1, CYP2B23, HSD17B1, UGT1A5, UGT1A2, CYP7B1, UGT1A9, UGT1A6A, UGT1A6B, UGT1A7C
mmu05204:Chemical carcinogenesis	12	0.000186	UGT1A10, UGT1A1, GSTO2, CYP2B23, UGT1A5, UGT1A2, UGT1A9, GSTM7, UGT1A6A, UGT1A6B, UGT1A7C, GSTM5
mmu00983:Drug metabolism - other enzymes	9	0.000217	UGT1A10, UGT1A1, UGT1A5, UGT1A2, UGT1A9, UGT1A6A, UGT1A6B, UGT1A7C, TYMP
mmu01100:Metabolic pathways	64	0.000264	DMGDH, UGT1A10, GALNT16, GALNT18, SEC1, SPR, PGM2, ENPP3, TPI1, UGT1A1, DCXR, PGAM1, NME5, HOGA1, UGT1A6A, DGKZ, UGT1A6B, ITPKB, CYP2B23, NDUFS6, NDUFS3, CMPK2, AMY1, ACSBG1, IDO2, FBP1, GAPDH, FBP2, DDC, PCX, ATP5K, NDUFA4L2, ALOX12B, UGT1A7C, TYMP, TPO, AMDHD1, ALOX5, HSD17B1, UGT1A5, NT5M, UGT1A2, UGT1A9, ATP6V0E2, HMGCLL1, GGT7, PLA2G2E, CKM, NDUFA3, NDUFA2, AZIN2, NMNAT3, DHRS3, ASS1, AGMAT,…
mmu00860:Porphyrin and chlorophyll metabolism	8	0.000315	UGT1A10, UGT1A1, UGT1A5, UGT1A2, UGT1A9, UGT1A6A, UGT1A6B, UGT1A7C
mmu04390:Hippo signaling pathway	13	0.00377235	FZD1, APC2, WNT10A, TGFB2, LEF1, ITGB2, TRP73, FGF1, GDF5, CTGF, WNT6, CCND2, WNT3
mmu04916:Melanogenesis	10	0.00487246	FZD1, WNT6, WNT10A, EDN1, CREB3L1, LEF1, ADCY4, ADCY2, WNT3, ADCY5
mmu00330:Arginine and proline metabolism	7	0.00490683	CKM, SMOX, P4HA2, P4HA3, AZIN2, HOGA1, AGMAT
mmu00010:Glycolysis / Gluconeogenesis	8	0.00547055	PFKL, TPI1, PGAM1, PGM2, GAPDH, PFKM, FBP1, FBP2
mmu04080:Neuroactive ligand-receptor interaction	19	0.00548357	ADCYAP1R1, THRA, CHRNA4, GPR35, LHB, ADRB2, PTH1R, ADRA2B, TSHR, HCRTR2, ADRA2A, MAS1, P2RY6, LTB4R2, TBXA2R, GALR2, LTB4R1, GPR156, DRD4
mmu04310:Wnt signaling pathway	12	0.00626528	FZD1, FOSL1, APC2, WNT6, WNT10A, PORCN, CCND2, DAAM2, BAMBI, SFRP5, LEF1, WNT3
mmu01230:Biosynthesis of amino acids	8	0.0116754	PFKL, TPI1, PCX, CPS1, PGAM1, GAPDH, PFKM, ASS1
mmu00030:Pentose phosphate pathway	5	0.015572	PFKL, PGM2, PFKM, FBP1, FBP2
mmu00051:Fructose and mannose metabolism	5	0.0238195	PFKL, TPI1, PFKM, FBP1, FBP2
mmu04918:Thyroid hormone synthesis	7	0.026174	TPO, CREB3L1, ADCY4, ATP1A2, ADCY2, TSHR, ADCY5
mmu05217:Basal cell carcinoma	6	0.0306789	FZD1, APC2, WNT6, WNT10A, LEF1, WNT3
mmu04725:Cholinergic synapse	9	0.0310943	CHRNA4, CREB3L1, ADCY4, KCNQ5, ADCY2, GNG11, GNG13, ADCY5, SLC18A3
mmu05200:Pathways in cancer	21	0.0332308	FZD1, APC2, CDKN2B, WNT10A, TGFB2, EGLN3, ZBTB16, LEF1, ADCY4, ADCY2, FGF1, GNG11, PGF, FGF3, ADCY5, GNG13, WNT6, COL4A2, FAS, WNT3, RUNX1T1
mmu01200:Carbon metabolism	9	0.0355572	PFKL, TPI1, PCX, CPS1, PGAM1, GAPDH, PFKM, FBP1, FBP2
mmu05166:HTLV-I infection	16	0.0363126	FZD1, APC2, CDKN2B, WNT10A, TGFB2, H2-T10, MSX2, ITGB2, ADCY4, ADCY2, ADCY5, FOSL1, WNT6, CCND2, ATF3, WNT3
mmu04923:Regulation of lipolysis in adipocytes	6	0.0375768	IRS4, ADCY4, ADCY2, ADRB2, TSHR, ADCY5
mmu04913:Ovarian steroidogenesis	6	0.0375768	ALOX5, HSD17B1, LHB, ADCY4, ADCY2, ADCY5
mmu04510:Focal adhesion	13	0.0384703	ACTN3, THBS4, VAV1, PGF, COL2A1, CCND2, COL4A2, COL6A4, ZYX, COL6A5, FLNC, PPP1R12B, MYL9
mmu04022:cGMP-PKG signaling pathway	11	0.0404173	CREB3L1, IRS4, ADCY4, KCNMB4, ATP1A2, ADCY2, ADRB2, ADRA2B, MYL9, ADRA2A, ADCY5
mmu04713:Circadian entrainment	8	0.0406548	ADCYAP1R1, KCNJ9, ADCY4, ADCY2, GNG11, GNG13, ADCY5, CACNA1G
mmu05202:Transcriptional misregulation in cancer	11	0.0433358	MEIS1, HIST1H3A, CCND2, CEBPE, IGFBP3, ZBTB16, HIST1H3F, HIST1H3I, CD14, RUNX1T1, HIST1H3E
mmu04911:Insulin secretion	7	0.061432	ADCYAP1R1, CREB3L1, ADCY4, KCNMB4, ATP1A2, ADCY2, ADCY5
mmu04512:ECM-receptor interaction	7	0.067183	COL2A1, SV2C, COL4A2, COL6A4, COL6A5, THBS4, CD44
mmu04974:Protein digestion and absorption	7	0.067183	CPA2, COL2A1, COL4A2, COL22A1, COL6A4, ATP1A2, COL6A5
mmu05203:Viral carcinogenesis	13	0.0756982	CDKN2B, HIST1H2BP, H2-T10, ACTN3, HIST2H2BB, HIST1H4A, CCND2, CREB3L1, HIST2H4, HIST1H2BE, HIST1H2BH, HIST1H4I, HIST1H4F
mmu04550:Signaling pathways regulating pluripotency of stem cells	9	0.081609	FZD1, APC2, WNT6, MEIS1, WNT10A, ESX1, LIF, NODAL, WNT3
mmu05032:Morphine addiction	7	0.0828872	PDE10A, KCNJ9, ADCY4, ADCY2, GNG11, GNG13, ADCY5
