# Supplementary material for: Different pancreatic cancer microenvironments convert iPSCs into cancer stem cells exhibiting distinct plasticity with altered gene expression of metabolic pathways
Source: J Exp Clin Cancer Res. 2022 Jan 21;41:29. doi: 10.1186/s13046-021-02167-3 (PMC8781112; doi:10.1186/s13046-021-02167-3)
Supplement: Supplementary file 3 — Additional file 3: Supplementary Table 3 [file 13046_2021_2167_MOESM3_ESM.xlsx]

## Sheet: Expression count All genes
Normalized transcript count number
gene	miPSC	miBx	miPa	miPk
Lypla1	1391.31	1049.27	757.846	629.798
Tcea1	358.519	115.839	97.8383	53.9639
Atp6v1h	1099.35	809.006	300.732	281.665
Oprk1	4.98614	2.82202	0	0
Rb1cc1	209.558	99.0952	62.5522	53.9639
Fam150a	4.98614	1.98487	0	0.658095
St18	3	1.98487	0	0
Pcmtd1	472.721	393.775	133.926	190.847
Rrs1	787.524	701.012	581.415	703.505
Adhfe1	39.7435	93.2351	32.88	38.8276
3110035E14Rik	3	1.98487	0	0
1700034P13Rik	3	1.98487	1.93663	2.926
Sgk3	79.4663	40.4941	10.4254	15.1362
Mcmdc2	3.99307	4.49634	9.62346	1.97428
Cspp1	239.35	178.625	76.1853	66.4675
Prex2	22.8614	27.0996	2.40585	29.6143
A830018L16Rik	33.7851	31.2854	7.21757	5.26476
Mir6341	3	1.98487	0	0
Gm17644	3	2.82202	0	0
Sulf1	255.239	401.309	87.4126	385.644
Xkr9	3.99307	1.98487	0	0
Kcnb2	3	1.98487	0	0
Terf1	926.554	464.096	157.182	159.259
Rdh10	37.7574	44.6799	2.40585	8.55527
D030040B21Rik	3	3.65918	0	0
Tmem70	468.749	335.173	118.689	140.174
Ly96	3.99307	2.82202	0.801949	0
Gdap1	3.99307	4.49634	0.801949	3.29048
Pi15	3	1.98487	0	0
Crispld1	3.99307	5.33349	0	3.94857
Tfap2d	3	2.82202	0	0
Tfap2b	3	2.82202	0	0
4930486I03Rik	3	1.98487	0	0
Linc-md1,Mir133b	3	1.98487	0	0
Mir206	3	1.98487	0	0
Il17a	3	1.98487	0	0
Paqr8	66.5564	42.1685	21.6527	29.6143
Efhc1	32.7921	72.3062	40.8996	35.5371
Tmem14a	27.8267	51.3772	20.0488	34.8791
Gsta3	5.97921	6.17066	32.0781	7.23903
Khdc1a	3	1.98487	0	0
Khdc1c	3	1.98487	0	0
Khdc1b	3	1.98487	0	0
Mir30a	3	1.98487	0	0
Mir30c-2	3	1.98487	0	0
B3gat2	20.689	13.6562	7.2033	1.74806
Col9a1	3	1.98487	2.40585	0
Lmbrd1	116.21	175.277	45.7113	53.9639
Mir6342	3	1.98487	0	0
Lgsn	3	1.98487	0	0
Pih1d3	3	1.98487	0	0
Gm4850	3	1.98487	0	0
Khdrbs2	3	1.98487	0	0
1700001G17Rik	3.99307	2.82202	0	0
Rab23	484.638	448.19	183.647	212.565
Dst	906.692	1147.21	355.265	378.405
Mir6896	3	1.98487	0	0
Imp4	958.332	405.495	1299.97	984.51
Ptpn18	22.8614	45.517	11.2274	26.3238
Prss39	3	1.98487	1.60391	0
Cfc1	10.9445	5.33349	7.21757	1.31619
Amer3	3	1.98487	4.81172	0
Arhgef4	73.5079	110.815	76.9875	90.8174
Plekhb2	281.059	385.403	241.388	359.32
Hs6st1	978.193	952.997	546.13	796.955
Arid5a	46.695	48.8657	79.3934	82.2617
Fer1l5	4.98614	1.98487	0	0.658095
Cnnm4	117.203	92.398	97.8383	62.519
Cnnm3	344.616	362.8	385.739	305.356
Cox5b	25.8406	52.2144	38.4937	53.3057
4933424G06Rik	3.99307	1.98487	0	0
Zap70	67.5495	186.16	403.382	219.804
Cnga3	9.95148	31.2854	32.88	18.4267
Inpp4a	127.134	109.141	64.1561	59.2286
Unc50	386.324	320.105	191.666	209.275
Lipt1	149.974	80.6778	85.8089	46.7248
Mrpl30	767.663	674.223	444.281	349.449
Eif5b	1943.79	1256.94	492.294	417.683
Nms	3	1.98487	0	0
Pdcl3	520.389	577.949	283.089	261.922
Npas2	3.99307	5.33349	0	1.31619
Rpl31	310.819	287.757	228.1	336.798
Cnot11	870.942	632.365	489.191	510.024
Map4k4	1629.65	1902.34	896.583	714.694
Il1r2	3	6.17066	0	3.94857
Il1r1	7.96534	10.3564	1.60391	3.29048
Il1rl2	4.98614	1.98487	1.60391	0
Il1rl1	3	1.98487	0	0
Il18r1	3	1.98487	0	0
Il18rap	3	1.98487	0	0
Slc9a4	3	1.98487	0	0
Slc9a2	3	1.98487	0	2.63238
Tmem182	3	1.98487	0	0
Pou3f3	3	6.17066	0	0
2900092D14Rik	3	1.98487	0	0
Dalir	3	1.98487	0	0
Mrps9	946.415	832.446	327.999	283.639
Gpr45	3	1.98487	0	1.31619
AI597479	414.13	381.217	93.0265	119.773
Nck2	165.863	125.048	52.1269	48.6991
1500015O10Rik	3	9.51929	9.62346	8.55527
Tpp2	1256.25	630.69	266.248	211.249
Bivm	239.35	202.065	85.0067	74.3646
Ercc5	419.096	508.465	182.043	186.899
Gulp1	17.896	25.4253	7.21757	30.9305
Col3a1	3	1.98487	0	0
Wdr75	1914.66	990.668	445.886	350.107
Dnah7b	3	1.98487	0	0.658095
Tmeff2	3.99307	10.3564	0	1.31619
Sdpr	3	1.98487	0	0
Stat4	199.628	168.58	70.5718	30.9305
Stat1	180.759	135.093	44.9093	88.1851
Tmem194b	205.586	290.805	78.5912	70.4161
Hibch	332.699	243.923	66.562	63.1771
Mstn	3	1.98487	0	0
Ormdl1	306.879	266.527	95.4324	98.0564
Osgepl1	202.607	140.953	65.7601	76.3389
Mir7681	3	1.98487	0	0
Ccdc150	17.896	7.84497	2.40585	3.29048
Coq10b	265.17	89.8864	73.7795	40.8019
Hspe1	1352.58	643.248	785.108	690.999
Mob4	683.252	531.069	274.268	259.29
Mars2	195.655	148.488	153.173	107.27
Plcl1	3	2.82202	3.20781	0
9130227L01Rik	3	1.98487	0	0
1700003I22Rik	3	1.98487	0	0
9130024F11Rik	3.99307	2.82202	0.801949	0
1700066M21Rik	121.175	78.1663	36.8898	26.3238
9430016H08Rik	272.122	149.324	115.481	120.431
Spats2l	10.9445	35.4711	4.81172	35.5371
Sgol2a	1085.44	537.766	263.041	204.01
Aox1	10.9445	24.5881	6.41561	18.4267
Aox3	3	1.98487	0.801949	0
Aox4	3	4.49634	1.60391	1.97428
Aox2	3.99307	1.98487	0	0
Bzw1	2793.52	1419.3	795.536	852.237
Nif3l1	719.996	435.632	501.22	458.034
Ndufb3	427.04	699.338	505.23	543.587
Gm20257	3	1.98487	0	0
Cflar	76.4871	89.0493	12.8313	31.5886
Casp8	38.7505	31.2854	5.61367	51.9895
Stradb	119.189	130.907	141.143	100.689
Cdk15	4.98614	1.98487	2.40585	1.31619
Fzd7	1133.11	1680.49	506.834	331.022
Gm973	4.98614	12.0308	1.60391	0
Nop58	2771.68	1636.96	1143.58	1098.36
Snord70	3	1.98487	0	0
Snord11	3	1.98487	0	0
Bmpr2	211.544	197.043	54.5328	73.7065
Fam117b	390.297	373.683	291.109	132.935
Carf	28.8149	64.7717	21.6517	15.7943
Nbeal1	32.7921	24.5881	17.643	5.92286
Cyp20a1	96.3484	66.4461	50.523	36.1952
Abi2	385.331	490.049	127.51	129.645
Cd28	3	1.98487	0	0
Ctla4	3	1.98487	0	0
Icos	3	1.98487	0	0
9530026F06Rik	3	1.98487	0	0
Pard3b	5.97921	7.00782	0	0.658095
Nrp2	161.891	200.391	103.452	103.321
Ino80dos	18.8891	8.68338	43.3054	3.94857
Eef1b2	11806.6	11260.9	10072.5	9232.41
Snora41	3	1.98487	0	0
Zdbf2	412.144	1087.78	278.277	532.399
Adam23	1369.46	914.487	551.743	607.422
Fastkd2	706.093	359.451	174.024	208.616
Gm13749	3	1.98487	0	0
Creb1	361.498	389.59	100.244	109.244
Ccnyl1	261.198	315.919	94.6302	94.766
Pikfyve	535.285	449.027	75.3839	103.321
Pth2r	3	3.65918	0	1.97428
Crygf	3	1.98487	0	0
Map2	69.5356	57.2373	12.0293	11.1876
Unc80	12.9307	5.33349	0	0
Rpe	537.871	377.662	180.123	216.866
Cps1	3.99307	2.82202	2.40585	3.29048
Spag16	9.95148	18.728	1.60391	4.60667
Vwc2l	3	1.98487	0	0
Atic	2939.5	2032.1	3010.53	2938.4
Apol7d	3.99307	3.65918	7.21757	0
Gm8883	3	1.98487	0	0
Tmem169	5.97921	6.17066	4.00976	1.31619
Xrcc5	3035.83	1768.39	858.893	646.25
Smarcal1	550.181	511.815	383.333	398.806
Rpl37a	133.092	96.5838	140.341	179.002
Igfbp2	5370.54	9146.26	19870.8	12390.6
1700027A15Rik	3	1.98487	0	0
D530049I02Rik	3	1.98487	0	0
Rufy4	14.9168	2.82202	0	0
Cxcr2	3	1.98487	0	0
Arpc2	2444.96	2395.42	2015.3	2011.8
Gpbar1	3	4.49634	4.00976	0
Pnkd	591.89	485.025	730.578	433.027
Catip	50.6673	7.84497	10.4254	2.63238
Slc11a1	81.4524	9.51929	11.2274	0.658095
Ctdsp1	265.17	306.71	203.696	258.632
Mir26b	3	1.98487	0	0
Vil1	20.8754	22.9138	20.0488	7.23903
Rqcd1	1501.54	1229.26	1452.33	1492.56
Plcd4	8.00169	12.8679	32.0778	43.9554
Bcs1l	310.851	161.882	283.891	195.454
Stk36	57.6188	43.0056	72.9776	88.8432
Ttll4	284.038	173.602	98.6398	165.84
Cyp27a1	23.8544	57.2373	32.0781	32.9048
Wnt6	35.7713	101.606	117.085	171.105
Wnt10a	5.97921	17.8909	18.4449	50.6734
Cdk5r2	61.591	226.343	226.151	284.955
Fam134a	289.997	358.615	433.054	375.773
Zfand2b	203.6	257.318	249.407	249.418
Ankzf1	352.267	470.211	440.877	491.142
Stk16	401.304	369.01	382.37	315.039
Dnajb2	117.203	162.719	199.686	148.072
Des	258.219	397.123	344.839	259.948
Speg	88.4039	184.485	100.244	90.1593
Gmppa	533.299	700.174	686.471	703.505
Asic4	3.99307	1.98487	0	0.658095
Tmem198	9.95148	17.0537	4.81172	16.4524
Inha	10.9445	56.4002	20.0488	10.5295
Stk11ip	467.756	471.631	448.291	402.096
Slc4a3	75.494	148.488	99.442	101.347
Gm17751	3	1.98487	0	0
Mir6343	3	1.98487	0	0
Sgpp2	5.97921	5.33349	4.90106	0
Mogat1	3.99307	1.98487	0	5.26476
Acsl3,Utp14b	716.023	546.138	129.916	146.097
Kcne4	3	1.98487	0	0
Mrpl44	618.703	495.908	602.266	630.454
1700016L21Rik	3	1.98487	0	0
Nyap2	3	1.98487	0	0
Mir6344	3	1.98487	0	0
Rhbdd1	94.3623	115.001	52.9289	37.5115
Col4a3	3	1.98487	0.801949	0
Mff	894.776	644.085	331.206	354.055
Agfg1	1130.13	438.982	435.46	282.981
Ccl20	3	1.98487	0	0
Daw1	3	1.98487	0	1.97428
Mir5126	3	1.98487	0	0
Fbxo36	50.6673	117.513	80.9971	52.6476
Gm7609	3	1.98487	0	0
Sp140	3	1.98487	0	1.97428
Sp100	3	1.98487	0	0
Mir8096	3	1.98487	0	0
9930111H07Rik	3	1.98487	0	0
Cab39	1148.01	742.032	258.229	217.83
Itm2c	532.306	1045.93	1299.16	1099.68
4933407L21Rik	3	1.98487	1.60391	0
Spata3	3	1.98487	0.801949	0.658095
2810459M11Rik	3.99307	8.68213	2.40585	29.6143
Psmd1	3993.15	2649.08	1187.69	918.701
Armc9	272.122	235.552	219.735	213.881
B3gnt7	754.753	821.563	839.646	1272.1
C130036L24Rik	11.9376	12.8679	12.0293	15.1362
1700019O17Rik	3	1.98487	3.20781	0
Ptma	12750	8616.34	2606.35	3245.07
Cops7b	451.867	383.729	453.103	448.163
Dis3l2	347.595	352.754	208.507	261.264
Akp3	3	1.98487	0	0
Prss56	4.98614	9.51929	12.8313	25.0076
Chrnd	3	3.65918	0	0
Chrng	3	2.82202	0	0
Eif4e2	2038.79	1770.9	2337.69	1827.53
Efhd1	20.8752	26.2625	12.0293	25.0076
Gigyf2	1036.78	796.448	332.008	254.025
3110079O15Rik	3	5.33349	4.00976	1.97428
Neu2	3	1.98487	0	0
Inpp5d	943.436	730.313	2118.76	205.984
Atg16l1	579.973	468.282	398.57	472.512
Scarna6	3	1.98487	0	0
Sag	3.99307	8.68213	3.20781	0
Dgkd	704.106	711.057	698.5	458.693
Ugt1a1,Ugt1a10,Ugt1a2,Ugt1a5,Ugt1a6a,Ugt1a6b,Ugt1a7c,Ugt1a9	3.99304	2.822	0	8.55521
Mroh2a	3	1.98487	0	0
Trpm8	3	1.98487	0	0
Spp2	3	1.98487	0	0
Gm19589	3	1.98487	0	1.31619
Platr5	9.95148	2.82202	4.00976	0
1700067G17Rik	3	1.98487	0	0
Sh3bp4	772.628	793.099	412.203	450.137
Agap1	304.893	387.078	171.618	142.149
Ackr3	82.4455	67.2832	104.254	68.4418
Cops8	1102.33	963.042	1158.02	1145.74
Mlph	7.96534	1.98487	16.0391	5.26476
Prlh	3	1.98487	0	0
Lrrfip1	262.191	333.499	107.462	108.586
Rbm44	24.8475	17.8909	5.61367	0
Ramp1	3	5.33349	0	0
Ube2f	277.087	217.972	128.313	109.244
Scly	299.928	273.224	379.323	367.217
Espnl	3	1.98487	4.81172	0.658095
Klhl30	3.99307	1.98487	0.801949	3.94857
Fam132b	44.7089	37.9827	49.7211	26.3238
Traf3ip1	237.364	231.366	145.153	90.1593
Asb1	172.815	256.481	133.124	136.226
Twist2	3.99307	3.65918	1.60391	3.29048
Olfr1413	3	1.98487	0	0
Olfr1412	3	1.98487	0	0
Olfr1411	3	1.98487	0	0
Olfr1410	3	1.98487	0	0
Olfr12	3	1.98487	0	5.92286
Gpc1	335.678	712.733	558.158	779.841
Mir149	3	1.98487	0	0
Dusp28	89.397	104.956	118.689	117.141
Rnpepl1	206.579	241.412	247.002	224.411
Capn10	487.498	389.465	417.764	419.834
Gpr35	4.98614	3.65918	12.0293	7.89712
Aqp12	3	1.98487	0	0
Agxt	3	1.98487	0	0
Mir6901,Sned1	3.99307	2.82202	1.60391	3.29048
Ppp1r7	856.046	512.651	345.641	256.658
Mir6902	3	1.98487	0	0
Mir6345	3	1.98487	0	0
Ano7	6.97227	12.0308	20.8507	25.6658
2021-09-02	3751.83	2490.01	1172.46	1028.6
Farp2	7.01838	9.6072	34.0327	12.555
Bok	210.551	203.74	311.96	339.577
Atg4b	472.721	415.541	744.215	544.245
Ing5	388.311	398.798	218.131	205.984
D2hgdh	78.4732	68.9575	56.1367	49.3572
Gal3st2	3	1.98487	0	1.31619
Gm9994	3	1.98487	0	0
Gm6086	3	1.98487	0	0
Neu4	3	1.98487	0	0
4930440C22Rik	3	1.98487	0	0
Fam174a	96.3484	98.258	64.1561	38.8276
Panct2	70.5287	33.7969	19.2469	6.58095
Gin1	119.189	76.492	18.4449	40.8019
1810006J02Rik	3	1.98487	0	0
Slco6d1	3	1.98487	0	0
Cntnap5b	3	1.98487	0	0
Gm20268	3	1.98487	0	0
Cdh20	3	1.98487	0	0.658095
2310035C23Rik	313.83	237.226	120.293	80.2874
Tnfrsf11a	4.98614	13.7051	4.00976	1.97428
Zcchc2	230.413	240.575	72.1757	87.527
Phlpp1	146.995	109.141	38.4937	31.5886
Serpinb5	4.98614	1.98487	0	0
Serpinb12	3	1.98487	0	0
Serpinb13	3	1.98487	0	0
Serpinb11	3	1.98487	0	0
Serpinb7	3	1.98487	0	0
Serpinb2	3	1.98487	0	0
Serpinb10	3	1.98487	0	0
Serpinb8	3.99307	2.82202	0	0
D830032E09Rik	3	1.98487	0	0
Cdh7	3	1.98487	0	0
Cntnap5a	3	1.98487	0	0
Nifk	1274.13	1091.96	831.624	996.354
Clasp1	503.507	561.207	186.855	202.036
Tfcp2l1	3431.07	2276.54	1280.72	520.553
Mir6346	3	1.98487	0	0
Tmem185b	174.801	240.575	118.689	107.928
Sctr	3	1.98487	2.40585	1.97428
3110009E18Rik	31.799	53.8887	43.3054	23.0333
C1ql2	3	1.98487	0	4.60667
En1	3	3.65918	0.801949	12.5038
Celrr	3	1.98487	0.801949	1.31619
Ccdc93	293.969	215.46	65.7601	69.0999
Slc35f5	177.78	126.722	35.2859	57.2543
Gpr39	6.69615	5.16522	0	0
Mgat5	9.95148	8.68213	5.61367	2.63238
Acmsd	3	1.98487	0	0
Ccnt2	442.929	158.533	97.0361	94.766
Rab3gap1	428.033	327.64	255.823	215.197
R3hdm1	828.24	736.173	244.596	219.804
Mir128-1	3	1.98487	0	0
Ubxn4	735.885	551.161	250.209	213.223
Thsd7b	3	3.65918	0	0.658095
Yod1	20.8752	12.0308	0.801993	3.94864
AA986860	21.8683	17.8909	7.21757	4.60667
Fcamr	3	1.98487	0	0
Pigr	3	1.98487	0	0
Fcmr	3	1.98487	0	0
Il10	3	2.82202	0	0
Eif2d	1941.47	1183.22	2255.89	1450.44
Fam72a	133.092	98.258	56.9386	43.4343
Avpr1b	3	2.82202	0	2.63238
Ctse	3	1.98487	0	0
Rab7b	3	1.98487	0	0
Slc26a9	9.95148	3.65918	5.61367	5.26476
Pm20d1	76.4871	171.09	116.283	123.064
Slc41a1	347.595	320.942	254.219	166.498
Rab29	65.5633	52.2144	71.3737	61.2029
Nucks1	3515.48	3106.17	1420.25	959.504
Slc45a3	58.6118	27.9368	21.6527	16.4524
Elk4	15.9099	10.3564	6.41561	5.26476
Lemd1	6.97227	12.0308	0.801949	6.58095
Mir135b	3	1.98487	0	0
Klhdc8a	4.98614	7.84497	1.60391	6.58095
Nuak2	83.4386	117.513	148.361	161.234
Dstyk	145.009	150.999	129.114	106.612
Rbbp5	894.776	716.918	796.34	675.209
Tmem81	120.182	190.346	68.1659	61.8609
Gm10538	3	1.98487	0	0.658095
Lrrn2	24.8475	23.751	116.283	120.431
Pik3c2b	138.057	73.1433	87.4126	21.7172
Ppp1r15b	1420.11	1162.29	898.184	637.035
Plekha6	21.8683	67.2832	50.523	41.46
Golt1a	3	2.82202	0	1.31619
Kiss1	3	1.98487	0.801949	0
Ren1,Ren2	3	2.82202	5.61367	5.92286
Etnk2	118.196	115.839	263.842	237.572
Fmod	3	1.98487	0	0
Chit1	3.99307	4.49634	5.61367	1.97428
Chil1	3	1.98487	2.40585	0
Mybph	3	3.65918	0	0
Myog	3	4.49634	3.20781	2.63238
4933406M09Rik	3.99307	1.98487	4.00976	0
Cyb5r1	1075.51	1338.09	1000.04	1333.3
Adipor1	1918.63	1621.05	1295.95	1008.86
Klhl12	614.73	489.211	269.456	254.025
Rabif	634.592	362.8	239.784	140.174
Kdm5b	3626.71	2288.26	1831.66	1321.46
Syt2	3.99307	1.98487	0	0
Ube2t	582.952	553.672	250.209	178.344
Ptpn7	5.97921	13.7051	9.62346	7.89712
Arl8a	462.791	649.108	578.208	462.641
Lmod1	9.95148	17.0537	22.4546	19.0847
Csrp1	681.266	951.322	1117.92	1137.19
Phlda3	503.507	839.143	1437.9	2180.27
Tnni1	5.97921	5.33349	4.81172	3.29048
Lad1	249.281	64.7717	107.462	48.6991
Tnnt2	3	1.98487	0	0
Tmem9	572.028	700.174	876.531	643.615
Ascl5	3	3.65918	0	0
Cacna1s	7.96534	12.8679	12.0293	7.23903
Kif21b	290.99	225.507	174.826	79.6293
Ddx59	274.108	177.788	130.718	61.8609
Kif14	484.638	310.897	111.471	83.5778
Zfp281	792.49	629.854	230.962	225.727
Gm19705	19.8822	72.3062	38.4937	29.6143
Platr22	10.9445	56.4002	13.6332	12.5038
Mir181a-1	3	1.98487	0	0
Mir181b-1	3	1.98487	0	0
Atp6v1g3	3	1.98487	0	0
Dennd1b	92.3762	107.467	20.8507	27.64
4930596I21Rik	3	1.98487	0	0
4933436E23Rik	3	1.98487	0	0
Zbtb41	77.4801	73.1433	38.4937	23.0333
Aspm	883.852	548.649	223.745	246.786
F13b	3	1.98487	0	0
Kcnt2	7.96534	11.1936	4.00976	5.92286
B3galt2	3	1.98487	0	0
Glrx2	194.662	170.254	210.913	193.48
Uchl5	1369.46	780.542	292.713	209.933
Brinp3	3	1.98487	0	0
Ptgs2	4.98614	1.98487	0	1.97428
Pdc	3	1.98487	0	0
Tpr	2152	1238.41	607.881	504.604
C730036E19Rik	3	4.49634	0.801949	0
Ivns1abp	2439.99	2270.69	877.336	623.873
Trmt1l	504.5	198.717	218.131	142.807
Mir7682	3	1.98487	0	0
Fam129a	159.905	69.7946	29.6722	17.1105
Edem3	290.99	204.577	69.7698	77.655
Colgalt2	3	17.0537	1.60391	9.87145
Apobec4	3	1.98487	0	0
Arpc5	861.011	818.214	312.761	300.091
Ncf2	3	6.17066	12.8313	2.63238
Nmnat2	411.151	760.45	656.799	923.309
Shcbp1l	3.99307	2.82202	0	1.97428
Rgs8	3	10.3564	1.60391	5.26476
Rgs16	20.8752	43.0056	18.4449	19.0847
Rnasel	4.98614	6.17066	1.60391	0
Teddm1b	3	1.98487	0	0
Teddm1a	3	1.98487	0	0
Glul,Mir8114	1463.8	1967.63	2155.65	2244.76
Zfp648	3	1.98487	0	0
4930532M18Rik	3	1.98487	0	0
Stx6	316.81	276.573	408.194	331.68
Acbd6	520.389	646.597	1020.08	815.38
Tor1aip2	1511.47	1076.9	579.818	464.616
Nphs2	5.97921	1.98487	2.40585	1.97428
Abl2	570.042	516.837	234.17	190.847
Angptl1	3.9933	2.82241	0	0
2810025M15Rik	1018.91	1072.71	1303.17	1385.29
BC026585	49.6742	93.2351	97.0361	78.3131
Sec16b	4.98614	3.65918	2.40585	7.89712
Astn1	3	7.84497	16.841	5.26476
Mir488	3	1.98487	0	0
Rfwd2	100.321	115.839	37.6918	19.0847
Scarna3a	3	1.98487	0	0
Tnr	3	1.98487	0	0
4930523C07Rik	3	2.82202	0	0
Mrps14	1213.55	815.703	979.984	627.825
Rc3h1	292.976	234.714	73.7795	57.2543
Serpinc1	4.98614	1.98487	4.00976	1.31619
Gas5	502.513	433.122	131.52	98.0564
Snord47	3	1.98487	0	0
Cenpl	207.572	145.976	73.7795	44.0924
Ankrd45	69.5356	63.0974	52.1269	19.7428
Tnfsf4	3	1.98487	0	0
Tnfsf18	3	1.98487	0	0
Pigc	78.4732	152.673	50.523	47.3829
2810442N19Rik	3	1.98487	0	0
Dnm3os	3	1.98487	0	0
Vamp4	65.5633	100.77	18.4449	25.6658
Myoc	3	3.65918	1.60391	1.97428
Kifap3	537.271	443.167	130.718	103.321
Scyl3	263.95	195.119	92.2104	51.997
Mettl18	175.794	128.396	43.3054	26.9819
Sele	3	1.98487	0	0
Sell	3	2.82202	0.801949	0
Selp	3	1.98487	0	0
F5	5.97921	7.00782	2.40585	0
Slc19a2	836.185	701.012	397.769	313.254
Ccdc181	142.03	209.6	63.3542	44.0924
Nme7	754.36	564.832	278.829	190.103
Dpt	3	1.98487	0	0
Gm20743	3	1.98487	0	0
Gpr161	9.95148	6.17066	4.81172	7.89712
Mpc2	234.385	221.321	99.442	33.5629
Adcy10	3	5.33349	0	0
Creg1	235.378	239.738	302.336	80.9455
Cd247	3	4.49634	11.8582	1.31621
Gpa33	902.72	594.693	330.405	331.022
Ildr2	9.95148	20.4023	12.8313	0
Tada1	128.127	89.8864	73.7795	63.1771
Fam78b	9.95148	7.84497	0.801949	3.94857
Mir6347	3	1.98487	0	0
Tmco1	902.72	567.904	270.258	223.094
Aldh9a1	1338.68	1215.86	520.467	315.886
Rxrg	6.97227	25.4253	17.643	8.55527
Lmx1a	3	4.49634	0	0.658095
Mir6348	3	1.98487	0	0
Rgs5	3	1.98487	0	0
1700084C01Rik	5.97921	1.98487	0	0
3110045C21Rik	21.8683	6.17066	10.4254	2.63238
Sh2d1b2	3	1.98487	0	0
Sh2d1b1	3	1.98487	0	0
1700015E13Rik	3	1.98487	0	0
Olfml2b	23.8544	26.2625	18.4449	17.1105
Fcgr4	3.99307	1.98487	0	0.658095
Cfap126	55.6326	27.0996	34.4839	26.9819
Mpz	13.9238	14.5422	12.8313	1.97428
Nr1i3	3	1.98487	0	0
Apoa2	6.97196	2.82202	1.60179	1.97264
Adamts4	43.7158	36.3084	20.0488	12.5038
B4galt3	366.463	468.282	518.061	257.974
Dedd	472.486	532.486	603.071	334.631
Pfdn2	500.527	1173.16	1392.99	734.437
Pvrl4	18.8891	60.586	58.5425	16.4524
Arhgap30	18.8891	39.657	11.2274	0
Usf1	587.917	922.859	938.287	630.454
Tstd1	5.97921	30.4482	13.6332	8.55527
F11r	546.209	554.509	627.127	269.161
Alyref2	35.7713	57.2373	46.5132	20.401
Cd244	3	1.98487	0	0
Cd48	3	1.98487	0	0
Slamf1	3	1.98487	0.801949	0
Cd84	3	1.98487	0	0
Slamf6	3	2.82202	0	0
Copa	2861.05	1806.89	1988.84	1162.19
Pex19	773.621	496.745	856.487	400.122
Dcaf8	1006	1073.54	919.837	450.795
Igsf8	432.999	883.513	1012.07	287.588
Kcnj10	30.8059	34.634	8.01949	5.26476
Pigm	338.657	370.334	131.52	99.3726
Slamf9	12.9307	7.00782	15.2371	3.29048
Igsf9	292.976	473.305	425.035	125.696
Tagln2	2332.74	4258.09	5830.99	1443.86
Cfap45	14.9168	56.4002	20.0488	14.4781
Vsig8	4.98614	12.0308	2.40585	2.63238
Crp	3	1.98487	0	0
Olfr16	3	2.82202	0	0
Olfr218	3	1.98487	0	0
Olfr1404	3	1.98487	0	0
Olfr418	3	1.98487	0	0
Aim2	5.97921	12.8679	0	3.94857
Pyhin1	3	1.98487	0	0
Pydc3	3	1.98487	0	0
Olfr433	3	1.98487	0	0
Olfr432	3	1.98487	0	0
Olfr430	3	1.98487	0	0
Olfr429	3	1.98487	0	0
Olfr426	3	1.98487	0	0
Olfr424	3	1.98487	0	0
Olfr421-ps1	3	1.98487	0	0
Olfr420	3	1.98487	0	0
Spta1	12.9307	20.4023	0	0
Mptx1	3	2.82202	0	0
Olfr417	3	1.98487	0	0
Olfr248	3	1.98487	0	0
Olfr414	3	1.98487	0	0
Olfr220	3	1.98487	0	0
Fmn2	35.7713	37.1455	12.0293	1.31619
Kmo	3	1.98487	0	0
Wdr64	3	4.49634	0	1.31619
Exo1	659.418	472.468	257.427	162.55
Becn2	3.99307	16.2166	4.81172	0.658095
Sdccag8	66.5564	73.1433	16.841	14.4781
Zbtb18	135.078	201.229	39.2957	30.9305
1700016C15Rik	3	1.98487	0	0
Gm16432	3.99307	4.49634	0	3.29048
Desi2	707.086	572.927	162.796	121.748
Cox20	124.154	100.77	99.442	48.6991
Efcab2	45.7019	37.1455	23.2566	11.1876
Kif26b	3.99307	2.82202	1.60391	2.63238
Cnst	139.05	176.951	52.1269	57.9124
Sccpdh	240.343	216.298	171.618	55.28
Cdc42bpa	136.071	159.755	60.1464	46.9604
Itpkb	11.9376	22.9138	8.01949	28.9562
Mir6904,Parp1	7970.39	6792.17	9053.22	2948.93
Lin9	226.44	130.907	61.7503	27.64
Acbd3	351.567	253.97	87.4126	59.8867
Sde2	1030.83	677.572	370.502	248.102
Lefty2	732.905	2003.63	223.745	38.8276
Pycr2	1239.37	2099.9	1769.91	664.675
Lefty1	275.101	1503.01	466.736	163.866
Tmem63a	72.5148	249.783	98.6398	33.5629
9130409I23Rik	3	1.98487	0	0
Cnih4	914.637	743.707	481.973	242.179
Cnih3	3.99307	2.82202	4.00976	2.63238
Srp9	393.276	552.835	141.946	150.704
1700047M11Rik	3	1.98487	0	0
Trp53bp2	355.539	341.871	113.075	71.0742
Capn8	3	1.98487	0	0
Susd4	32.7921	111.653	98.6398	52.6476
Tlr5	3.99307	12.0308	2.40585	0
Aida	268.149	247.273	80.9971	61.2029
Taf1a	146.995	148.488	61.7503	58.5705
Hhipl2	3	3.65918	0.801949	1.97428
Dusp10	26.8336	24.5881	20.8507	10.5295
4930488B22Rik	3	1.98487	0	0
Rab3gap2	686.231	624.831	393.758	207.3
Mir664,Snora36b	3	1.98487	0	0
Mir194-1	3	1.98487	0	0
Mir215	3	1.98487	0	0
Bpnt1	603.806	354.429	271.06	113.851
Eprs	4483.73	2925.35	1282.32	677.182
Slc30a10	13.9238	16.2166	24.0585	13.82
5033404E19Rik	5.97921	12.0308	13.6332	3.94857
Mir297c	3	1.98487	0	0
D1Pas1	118.196	68.1204	56.9386	15.1362
1700007P06Rik	3	1.98487	0	0
Gpatch2	212.537	133.419	85.8089	65.8095
Esrrg	3	4.49634	0.801949	0
Ush2a	3	5.33349	0.801949	2.63238
Ptpn14	319.789	733.661	274.268	602.158
Angel2	330.713	343.546	170.014	167.156
A230020J21Rik	4.70755	3.36164	0	1.33931
Spata45	3.99307	1.98487	4.81172	0
Nsl1	327.733	399.635	190.063	176.37
Batf3	12.9307	9.51929	3.20781	6.58095
Tmem206	127.271	171.312	152.689	106.08
Ints7	942.443	863.421	1008.05	1122.71
Lpgat1	176.787	199.554	52.1269	73.7065
Nek2	977.2	743.707	441.074	350.107
Slc30a1	226.741	150.692	82.3807	84.9985
Rd3	3	5.33349	1.60391	0.658095
Gm10516	4.98614	8.68213	1.60393	0
Kcnh1	3.99307	1.98487	0	0.658095
1700065J18Rik	3	1.98487	0	0
Gm15867	3	1.98487	0.801949	2.63238
Irf6	194.662	79.0034	64.1561	50.0153
A130010J15Rik	82.4455	73.1433	49.7211	36.1952
Lamb3	29.8129	29.6111	41.7015	10.5295
Plxna2	47.6881	57.2373	8.82148	12.5038
Cd34	20.8752	28.7739	29.6722	30.9305
A330023F24Rik,Mir29b-2,Mir29c	5.97921	15.3794	4.00976	7.89712
Xkr4	12.9307	22.0767	11.2274	10.5295
Rp1	3	1.98487	0	0
Sox17	3	8.68213	1.60391	2.63238
Mrpl15	1622.69	1502.18	2328.87	1777.52
Rgs20	8.95841	10.3564	1.60391	1.97428
Npbwr1	3	1.98487	0	0
Sntg1	3	2.82202	0	0
2610203C22Rik	4.98614	1.98487	0	0
Mybl1	187.711	150.999	85.8089	69.758
Vcpip1	335.678	233.878	92.6938	79.3361
Snhg6	353.553	264.015	118.689	77.655
Snord87	3	1.98487	0	0
Tcf24	24.8475	27.9368	3.20781	2.63238
Ppp1r42	3	3.65918	0	0.658095
Cops5	1742.86	1388.31	1084.24	929.228
Arfgef1	373.415	356.103	92.2243	114.509
Cpa6	3	1.98487	0	0
Mir467e	3	1.98487	0	0
Slco5a1	17.896	15.3794	19.2469	1.97428
Prdm14	186.718	218.809	359.274	213.223
Ncoa2	231.406	239.738	78.5912	76.997
Tram1	853.067	821.563	429.044	286.272
Lactb2	737.871	244.761	214.121	84.2359
Gm5523	3	1.98487	0	0
Eya1	70.5287	25.4253	1.60391	13.1619
Msc	5.97921	5.33349	13.6332	10.5295
Trpa1	10.9445	6.17066	2.40585	3.94857
Sbspon	4.98614	3.65918	0.801949	5.26476
4930444P10Rik	3	3.65918	0	0
Rpl7	2313.87	2041.31	1354.5	1597.86
Stau2	49.6742	31.2854	21.6527	7.89712
Ube2w	263.184	212.948	76.9875	107.27
Tceb1	736.878	685.106	421.025	384.986
Jph1	35.7713	113.327	4.00976	38.8276
Gm16070	3	1.98487	0	1.31619
Crisp4	3	1.98487	0	0
Defb44-ps	3	1.98487	0	0
Defb18	3	1.98487	0	0
Defb41,Gm15386	3	1.98487	0	0
Pkhd1	3	7.00782	4.00976	3.29048
Il17f	11.9376	8.68213	8.01949	5.26476
Mcm3	6371.55	4962.99	7045.95	6172.94
6720483E21Rik	6.97227	4.49634	1.60391	1.31619
Tram2	15.9099	10.3564	24.0585	2.63238
Gm4956	3	1.98487	0	0
Kcnq5	3.99307	4.49634	0.801949	3.29048
Rims1	3	1.98487	0	0
Rims1	5.97921	2.82202	0	0
4933415F23Rik	3	1.98487	0	0
Ogfrl1	101.314	97.4209	45.7113	23.0333
Smap1	620.875	601.439	162.009	125.264
Sdhaf4	150.967	166.068	149.965	132.277
Fam135a	184.732	136.767	58.5425	75.0227
Col19a1	3	1.98487	0	0
Adgrb3	3.99307	6.17066	7.21757	4.60667
Gm20172	3	1.98487	0	0
4931408C20Rik	3	1.98487	0	0
Gm597	3	1.98487	0	0
Phf3	895.769	702.686	215.725	244.811
Gm13363,Ptp4a1	267.156	323.454	56.9386	85.5527
4931428L18Rik	3	1.98487	0	0
Gm9839	3	1.98487	0	0
Gm5415	3	1.98487	0	0
Prim2	791.496	503.442	364.888	407.361
Bag2	152.953	127.558	78.5912	98.0564
Zfp451	426.047	316.757	137.134	102.663
Gm15455	96.3484	94.0722	119.491	106.612
Bend6	10.9445	23.751	0	4.60667
Mir5103	3	1.98487	0	0
Ccdc115	387.318	241.412	144.352	150.704
Prss40	3	1.98487	0	0
AA619741	3	1.98487	0	1.31619
Fam168b	616.716	968.902	432.252	458.693
Uggt1	789.51	916.999	478.766	367.217
Mir6897	3	1.98487	0	0
Neurl3	3.99307	6.17066	4.00976	1.97428
Kansl3	517.41	461.585	299.128	329.048
Mir6898	3	1.98487	0	0
Lman2l	105.286	187.834	202.894	161.234
Ankrd23	55.6326	77.3291	45.7113	32.2467
Ankrd39	77.4801	87.375	119.491	61.2029
Sema4c	59.6049	125.048	158.787	57.2543
Fam178b	218.496	301.688	313.563	135.567
Actr1b	924.568	720.266	1064.99	836.44
Tmem131	1389.32	1465.34	422.629	794.32
Coa5	813.344	569.578	327.999	234.94
Mgat4a	153.946	118.35	41.7015	34.221
4930594C11Rik	3	5.33349	1.60391	1.3162
2010300C02Rik	20.8752	32.9597	12.8313	17.7686
Tsga10	7.96534	8.68213	2.40585	0
Mitd1	245.309	159.371	53.7308	64.4933
Lyg2	3	1.98487	0	0.658095
Lyg1	3	1.98487	0	0
Txndc9	281.059	216.298	142.747	167.156
Rev1	534.954	522.646	174.129	198.953
Aff3	84.4316	115.839	23.2566	61.2029
Lonrf2	3.99307	3.65918	24.8605	3.94857
Chst10	126.141	175.277	132.322	118.457
Mir6349	3	1.98487	0	0
Tbc1d8	164.903	260.366	146.412	110.049
Snord89	3	1.98487	0	0
Rnf149	261.198	261.504	137.134	127.012
Creg2	7.96534	4.49634	1.60391	3.94857
Rfx8	5.97921	1.98487	3.20781	4.60667
Gm3646	3	1.98487	0	0
1700066B17Rik	3	1.98487	0	0
Gm16894	3	1.98487	0	0
Mfsd9	49.6742	22.0767	18.4449	5.26476
4930448I06Rik	3	1.98487	0	0
Pantr1	3	1.98487	0	0
Pantr2	3	1.98487	0	0
Tgfbrap1	67.5495	105.792	78.5912	47.3829
Fhl2	8.95841	6.17066	1.60391	1.97428
Uxs1	113.231	95.7466	32.0781	32.2467
Mettl21c	3	1.98487	0	0
Tex30	307.872	246.435	126.708	111.218
Kdelc1	333.692	341.871	210.913	159.917
Mettl21e	3	1.98487	0	0
4930521E06Rik	3	1.98487	0	0
Col5a2	3.99307	5.33349	4.81172	1.31619
Slc40a1	19.8822	20.4023	40.0976	12.5038
Stk-ps2	3	1.98487	0	0
Slc39a10	817.316	609.762	163.598	155.311
Mir6350	3	1.98487	0	0
9330175M20Rik	3	1.98487	0	0
Nabp1	508.472	354.429	125.104	67.1256
Myo1b	515.423	306.71	165.202	48.6991
Gls	729.926	711.057	446.687	369.192
Nab1	129.12	141.79	16.841	30.9305
Mfsd6	17.896	19.5652	0.801949	11.8457
Inpp1	29.8129	58.9116	31.2761	63.8352
1700019D03Rik	165.863	127.558	47.3152	47.3829
1700019A02Rik	4.98614	2.82202	0	0
Pms1	289.997	161.045	57.7406	61.8609
Asnsd1	1146.02	946.3	371.304	388.276
Dnah7a	3	2.82202	1.60391	3.29048
Stk17b	289.997	276.573	62.5522	76.3389
Hecw2	7.96534	17.8909	23.2566	18.4267
Gtf3c3	515.423	177.788	128.313	92.7917
Pgap1	133.092	176.951	47.3152	75.6808
Ankrd44	11.9376	18.728	0	4.60667
Sf3b1	5260.31	3353.13	1350.49	1076.64
Hspd1	5514.53	4233.82	2356.14	1902.56
Rftn2	3	17.0537	21.6527	5.26476
Boll	10.9445	2.82202	4.81172	1.31619
Hsfy2	3	1.98487	0	0
Satb2	10.9445	17.8909	3.20781	2.63238
BC055402	3	1.98487	0	0
4930558J18Rik	42.7227	13.7051	12.8313	7.89712
Tyw5	186.718	106.63	57.7406	40.8019
Kctd18	88.4039	127.558	85.8089	50.6734
Clk1	1184.75	849.189	421.827	481.726
Ppil3	277.087	225.507	210.111	274.426
Orc2	1302.93	792.262	340.83	296.143
Fam126b	114.224	67.2832	18.4449	26.9819
Als2cr12	3	1.98487	0	0.658095
Trak2	285.031	263.178	84.2052	88.8432
Als2cr11	3	1.98487	0	3.29048
Tmem237	256.232	255.644	89.8184	117.141
Als2,Mpp4	672.328	744.544	376.918	338.919
Sumo1	1863.02	1593.42	829.218	950.288
Ica1l	3	7.00782	6.41561	3.29048
Wdr12	1006	600.553	542.121	411.31
Raph1	308.865	361.963	169.212	173.737
4930487H11Rik	3	1.98487	0	0
Ino80d	318.796	460.748	129.114	145.439
Ndufs1	1913.66	1086.1	705.718	766.679
Gpr1	10.9448	17.8909	5.61372	5.92286
Dytn	3	1.98487	0	0
Mdh1b	4.98614	2.82202	8.82148	5.26476
4933402D24Rik	3	4.49634	0	0.658095
Mir1958	3	1.98487	0	0
Klf7	13.9238	8.68213	16.0391	0
Mir6899	3	1.98487	0	0
Mettl21a	126.141	146.814	134.728	106.612
2810408I11Rik	181.752	140.953	85.8089	50.6734
Fzd5	1431.03	572.09	269.456	324.441
Plekhm3	69.5356	63.0974	65.7601	34.221
Akr1cl	3	1.98487	4.00976	1.97428
Cryge	3	5.33349	4.00976	4.60667
Crygd	3	3.65918	8.01949	5.26476
Crygc	5.97921	15.3794	12.8313	75.0227
Crygb	3.99307	2.82202	0	0
Cryga	3.99307	9.51929	11.2274	5.26476
D630023F18Rik	43.7158	98.258	85.8089	128.328
Idh1	1141.06	1038.38	342.433	519.237
Kansl1l	26.2333	38.1891	8.3354	6.22809
Acadl	485.631	600.553	215.725	223.753
Myl1	3	1.98487	0	0
Lancl1	507.479	552.835	765.064	648.223
Erbb4	3	1.98487	0	0
Ikzf2	6.97227	7.84497	1.60391	2.63238
Bard1	568.056	523.534	242.19	153.995
Abca12	3	3.65918	0	0.658095
Fn1	5008.07	4119.97	2773.95	739.7
4933417E11Rik	3	1.98487	0	0
Mreg	982.166	605.576	598.256	247.444
Pecr	525.354	446.515	631.136	448.821
2021-03-04	3	1.98487	0.801949	0
Ankar	3	1.98487	0	3.94857
Igfbp5	3.99307	18.728	7.21757	7.23903
Tnp1	3	1.98487	0	0
Pinc	3	1.98487	0	0
6030407O03Rik	3	1.98487	0	2.63238
Mir6351	3	1.98487	0	0
Tns1	185.725	144.302	101.046	38.1696
Cxcr1	3	1.98487	0	0
Mir1928	3	1.98487	0	0
Aamp	2770.68	2933.71	4231.1	3520.81
Tmbim1	376.394	351.08	490.794	224.411
Usp37	649.488	624.831	201.29	183.609
Zfp142	369.405	273.224	184.449	187.694
Rnf25	382.352	396.286	438.668	386.302
Prkag3	3	8.68213	1.60391	7.89712
Fev	3	3.65918	1.60391	1.31619
Cryba2	3	2.82202	0	0
Mir375	3	1.98487	0	0
Ccdc108	8.95841	6.17066	0	0.658095
Ihh	7.96534	5.33349	0	3.94857
Nhej1	31.799	73.1433	56.1367	89.5013
Slc23a3	3	1.98487	0.801949	1.31619
Cnppd1	227.433	253.132	297.524	354.713
Abcb6	162.884	231.366	478.766	276.4
Atg9a	298.934	283.27	441.074	377.089
Glb1l	35.0718	58.6576	21.8494	28.0951
Tuba4a	3764.66	2054.35	1812.57	1340.73
A630095N17Rik	3	1.98487	1.60391	0
Ptprn	152.953	200.391	78.5912	129.645
Resp18	3	1.98487	1.60391	0.658095
Dnpep	1452.88	1201.63	1891	1123.37
Gm15179	3	3.65918	0	0
Chpf	601.82	608.924	781.101	671.918
Obsl1	325.747	398.798	664.818	663.358
Epha4	270.135	150.999	48.9191	98.7145
Mir6352	3	1.98487	0	0
Pax3	3	1.98487	0	1.31619
Farsb	2617.75	1670.44	883.661	696.924
Scg2	3	3.65918	0	0
Ap1s3	104.293	99.0952	51.325	38.8276
Wdfy1	605.793	300.85	207.705	185.583
Serpine2	174.801	644.085	190.865	444.215
Fam124b	3	2.82202	0.801949	0
Cul3	1243.34	566.23	190.063	172.421
Dock10	3	4.49634	0.801949	0
Irs1	7.96534	19.5652	0	3.94857
Col4a4	3	3.65918	2.40585	1.97428
Tm4sf20	3	1.98487	0	0
Slc19a3	15.9099	28.7739	4.00976	3.29048
Sphkap	3	2.82202	3.20781	0
Pid1	107.272	121.698	37.6918	86.2108
Mir6353	3	1.98487	0	0
Dner	23.8544	4.49634	10.4254	0.658095
Trip12	3722.04	2552.81	1353.69	787.084
Slc16a14	5.97921	2.82202	1.60391	1.97428
A530032D15Rik	3	1.98487	0	0
C130026I21Rik	4.98614	1.98487	0	0
Sp110	3	3.65918	1.60391	0
A630001G21Rik	4.98614	16.2166	1.60391	5.26476
Gpr55	3	2.82202	0	0.658095
Htr2b	3	1.98487	0	0
Ncl	23839.6	15173	6937.69	5324.65
Snora75	3	1.98487	0	0
Gm24148	3	1.98487	0	0
Snord82	3	1.98487	0	0
Nmur1	3	1.98487	0	0
Pde6d	301.914	223.831	186.855	136.884
Nppc	3	7.84497	0.801949	7.23903
Alppl2	3	1.98487	1.60391	0
Alpi	3	1.98487	0	0
Ecel1	6.97227	12.8679	8.01949	21.0591
Kcnj13	3	1.98487	0	1.31619
Ngef	11.9376	27.9368	27.2663	27.64
Usp40	130.113	157.697	57.7406	78.3131
Dnajb3	13.9238	25.4253	32.0781	26.3238
6430706D22Rik,A730008H23Rik,Hjurp	1141.06	1385.8	855.683	837.758
Glrp1	3	1.98487	0	0
Arl4c	241.336	661.665	94.6302	101.347
C030007H22Rik	3	1.98487	0	0
4933400F21Rik	3	1.98487	0.801949	1.31619
Gbx2	515.423	473.305	274.268	752.862
Asb18	3	1.98487	0	0
Iqca	3	2.82202	1.60391	0.658095
Col6a3	3.99307	3.65918	0	1.31619
Rab17	29.8129	28.7739	11.2274	34.221
Ilkap	645.515	576.275	664.818	802.218
1700020N18Rik	3	1.98487	0	0
Hes6	223.461	611.436	401.778	751.544
Per2	17.896	37.1455	17.643	23.6914
Hdac4	53.6465	32.1226	37.6918	7.89712
Ndufa10	1620.71	1176.52	1568.62	1572.85
Mir6900	3	1.98487	0	0
Olfr1416	3	1.98487	0	0
Olfr1415	3	1.98487	0	0
Olfr1414	3	1.98487	0	0
Myeov2	218.496	438.982	628.731	571.885
Otos	3	1.98487	0.801949	2.63238
Ankmy1	3	3.65918	0	0
9430060I03Rik	7.092	5.45665	0.855566	0.689546
Kif1a	262.191	488.373	117.887	236.256
2310007B03Rik	3	9.51929	0	1.31619
Mterf4	257.226	199.554	192.469	269.161
Pask	484.638	386.24	439.47	311.28
Hdlbp	3892.85	2738.66	2287.97	1629.44
Stk25	639.511	828.172	801.598	650.147
Thap4	573.021	412.192	670.432	474.487
Dtymk	2251.31	1774.25	2223.81	2283.59
Pdcd1	3	1.98487	0	0
St8sia4	3	6.17066	2.40585	0
4930598F16Rik	3	2.82202	0	0
1700063A18Rik	3	1.98487	0	0
4930533P14Rik	3	1.98487	0	0
Slco4c1	9.95148	1.98487	1.60391	0
Slco6b1	3	1.98487	0	0
Slco6c1	3	1.98487	0	0
D1Ertd622e	76.4871	82.3521	21.6527	26.3238
Ppip5k2	554.153	313.407	96.2346	98.7145
Pam	91.3831	228.017	76.1853	68.4418
B230216N24Rik	3.99307	3.65918	0	1.31619
Rnf152	22.8614	12.8679	3.20781	10.5295
Pign	171.822	181.137	79.3934	62.519
Gm20753	3	1.98487	0	0
Bcl2	7.96534	23.751	0.801949	8.55527
Mir3473f	3	1.98487	0	0
Kdsr	350.574	325.128	149.163	138.2
Vps4b	975.214	654.968	315.167	254.025
Serpinb3a	3	1.98487	0	0
Serpinb3d	3	1.98487	0	0
Serpinb3b	3	1.98487	0	0
Serpinb3c	3	1.98487	0	0
Cdh19	3	1.98487	0	0
Dsel	50.6673	45.517	19.2469	9.21336
Tsn	1229.44	1242.66	899.793	704.161
2900060B14Rik	3	2.82202	2.40585	0.658095
Gli2	568.056	600.553	484.379	433.685
Inhbb	437.964	459.91	263.041	149.388
Ralb	750.781	977.275	377.719	286.272
3830432H09Rik	5.97921	5.33349	0.801949	7.89712
Epb4.1l5	247.295	305.036	81.7993	70.4161
Ptpn4	23.8544	10.3564	6.41561	4.60667
Tmem177	204.593	254.806	243.794	182.95
Cfap221	5.97921	2.82202	0	0.658095
Tmem37	185.725	349.406	214.923	73.0484
Dbi	1436.99	2070.6	1321.62	1335.28
Steap3	55.6326	131.744	534.902	129.645
Marco	3	1.98487	0	0
Insig2	209.558	317.593	96.2346	87.527
Htr5b	3	2.82202	4.00976	4.60667
Ddx18	330.713	216.298	106.66	75.6808
Dpp10	3	1.98487	0	0
Actr3	1998.07	1475.38	571.792	569.253
Lypd1	3.27612	6.33894	0.801949	8.55527
Nckap5	3	3.65918	2.40585	0
Tmem163	4.98614	2.82202	0	0.658095
2900009J06Rik	14.9168	7.00782	6.41561	3.29048
Map3k19	3	1.98487	0	0
Zranb3	433.992	382.055	144.352	140.174
Lct	3	8.68213	6.41561	0
Mcm6	6063.7	4293.26	6306.55	4347.38
Dars	2104.33	1441.06	686.471	459.351
Cxcr4	11.9376	15.3794	34.4839	15.7943
Cd55b	3	2.82202	0	0
Cd55	58.6118	84.8635	47.3152	37.5115
Zp3r	3	1.98487	0	0
C4bp	3	1.98487	0	0
C4bp-ps1	3	1.98487	0	0
Pfkfb2	135.078	99.9323	23.2566	23.0333
Il24	3	1.98487	0	0
Il20	3	1.98487	0	0
Il19	3	1.98487	0	0
Mapkapk2	492.583	603.901	396.164	561.356
Dyrk3	886.831	689.291	376.918	362.61
Rassf5	15.9099	12.0308	10.4254	8.55527
Ikbke	17.896	24.5881	24.0585	17.7686
Srgap2	575.007	633.202	226.151	173.079
Mfsd4	15.9099	7.84497	1.60391	0.658095
Cdk18	312.837	297.502	253.417	61.2029
Tmcc2	59.6049	96.5838	145.153	153.336
Cntn2	87.4108	266.527	86.6111	62.519
Nfasc	104.293	268.201	80.1949	149.388
Mdm4	1989.14	2063.07	935.881	785.111
Gm19461	3	1.98487	0	0
Sox13	377.387	356.939	255.823	279.691
Snrpe	859.025	795.611	641.561	694.289
Zc3h11a	1414.15	1298.75	382.531	457.376
Zbed6	23.8544	24.5881	1.60391	17.1105
Lax1	6.97227	1.98487	14.4352	0.658095
Atp2b4,Mir6903	46.695	58.9116	136.332	19.7428
Optc	3	2.82202	1.60391	0
Prelp	3	3.65918	0.801949	0
Btg2	401.22	607.25	488.389	488.965
Adora1	3.99307	1.98487	2.40585	1.97428
Ppfia4	133.092	247.273	128.313	107.27
Tmem183a	1198.65	930.393	681.659	587.021
Mgat4e	3	2.82202	4.81172	0
Ppp1r12b	3.99307	12.0308	0	4.60667
Lgr6	17.896	12.8679	28.0683	16.4524
Ptprv	52.6534	192.857	125.907	359.978
Gpr37l1	3	1.98487	10.4254	3.94857
Elf3	435.978	368.66	1298.36	305.356
Rnpep	681.266	582.973	816.384	642.96
Timm17a	713.044	555.347	861.299	584.389
Shisa4	30.8059	73.9804	165.202	155.969
Ipo9	2094.4	1571.66	1509.27	1355.67
Nav1	419.096	431.447	283.089	84.8946
Mir1231	3	1.98487	0	0
Pkp1	3.99307	1.98487	2.40585	1.97428
Igfn1	3	1.98487	0	0
Gm15850	3	1.98487	0	0
5730559C18Rik	208.565	242.249	191.666	119.773
Gpr25	5.97921	4.49634	3.20781	0.658095
Camsap2	242.33	249.783	69.7698	41.46
9230116N13Rik	7.96534	9.51929	1.60391	4.60667
Nr5a2	192.676	90.7237	77.789	78.3131
Ptprc	3	1.98487	0	0
Nek7	180.759	149.324	42.5035	67.7837
Gm5833	3	1.98487	0	0
Lhx9	3	1.98487	0	0
2310009B15Rik	75.494	94.0722	97.8383	68.4418
Crb1	3	1.98487	0	0
Cfhr1	3	1.98487	0	0
Gm4788	3	1.98487	0	0
Cfhr2	3	1.98487	0	0
Cfh	3	3.65918	1.60391	0
4930590L20Rik	3	1.98487	0	0
Cdc73	559.118	259.83	86.6111	108.586
Trove2	255.239	181.974	57.7406	54.622
Rgs2	3.99307	6.17066	0.801949	1.31619
Rgs13	3	1.98487	0	0
Rgs1	3	1.98487	0	0
Rgs21	3	1.98487	0	0
Rgs18	3	1.98487	0	0
Pla2g4a	9.95148	20.4023	1.60391	1.97428
Mir7652	3	1.98487	0	0
Ptgs2os	3	1.98487	0	0
Ptgs2os2	3	1.98487	0	0
2310030A07Rik	3	2.82202	0	0
BC003331	144.01	94.0706	33.6792	53.9639
Prg4	6.98302	12.088	0.803331	4.10358
Hmcn1	4.98614	6.17066	4.81172	4.60667
Swt1	366.463	222.157	101.848	67.1256
Rnf2	1328.75	1073.54	285.495	332.338
1700025G04Rik	92.3762	181.137	52.9289	39.4857
Tsen15	58.6118	82.3521	105.857	144.781
Rgl1	24.8475	16.2166	19.2469	23.6914
Smg7	1052.67	910.301	447.489	396.832
Lamc2	83.4386	57.2373	32.0781	75.0227
Lamc1	1513.46	2018.7	781.905	684.418
E330020D12Rik	3	6.17066	0.801949	0.658095
Dhx9	2795.51	1348.97	644.77	686.391
Npl	175.794	104.118	128.313	56.5962
C230024C17Rik	3	1.98487	0	0
Rgsl1	3	1.98487	0	0
Teddm2	3	1.98487	0	0
4930452N14Rik	3	1.98487	0	0
Cacna1e	3	3.65918	2.40585	9.21336
Ier5	52.6534	99.0952	38.4937	68.4418
Mr1	3	1.98487	0	0
Xpr1	315.817	408.006	165.202	98.0564
Gm5532	3	1.98487	0	0
Lhx4	3	1.98487	0	0
Qsox1	101.314	264.853	247.002	273.768
Cep350	130.113	146.814	47.3152	48.6991
Tor1aip1	136.071	133.419	69.7631	59.2283
Fam163a	3	2.82202	1.60391	0
Tdrd5	60.598	23.751	39.2957	14.4781
Soat1	363.484	433.122	191.666	191.506
Tor3a	353.553	300.85	336.018	379.063
Fam20b	185.725	273.224	113.877	79.6293
Ralgps2	477.687	336.011	79.3934	74.3646
Tex35	3	1.98487	0	0
Rasal2	135.078	109.141	42.5035	32.2467
Brinp2	9.95148	14.5422	2.40585	3.29048
Pappa2	3	1.98487	0	0
4930562F07Rik	3	1.98487	0	0
Tnn	3	2.82202	0	0
Cacybp	4966.36	2843.3	1546.16	792.347
Rabgap1l	53.6465	78.1663	16.841	6.58095
Mir1927	3	1.98487	0	0
Gpr52	3	1.98487	0	0
Zbtb37	15.9099	18.728	8.01949	2.63238
Dars2	539.257	420.564	399.372	205.984
Klhl20	163.877	129.233	61.7503	48.0409
4930469G21Rik	3	1.98487	0	0
Prdx6	2757.77	2869.25	9331.54	3410.91
Fasl	3	1.98487	0	0
Suco	288.011	250.621	130.718	45.4086
4930558K02Rik	3	1.98487	0	0
Dnm3	4.98614	3.65918	0.801949	0
Mettl13	274.108	264.853	329.602	242.179
7420461P10Rik	3.99307	1.98487	0	0.658095
Prrc2c	1392.3	1284.52	395.363	264.555
Fmo4	3	1.98487	0	0
Fmo1	3	1.98487	0.801949	0
Fmo2	3	1.98487	0	0
Fmo6	3	1.98487	0	0
Fmo3	3	1.98487	0	0
Mroh9	3	1.98487	0	0
Prrx1	3	1.98487	0	0
Gorab	125.147	84.8635	40.0976	25.6658
Mettl11b	3	1.98487	0	0
BC055324	1165.12	740.607	651.2	305.349
Gm16548	3	1.98487	1.60391	0
Blzf1	296.948	215.46	72.9776	57.2543
Atp1b1	1046.11	1623.28	448.542	169.217
Xcl1	3	1.98487	0	0
4930568G15Rik	3	1.98487	0	0
Tbx19	4.98614	3.65918	0	0
Sft2d2	266.163	326.802	137.134	65.8095
Tiprl	1003.02	827.423	360.878	186.241
Dcaf6	140.043	109.141	50.523	31.5886
Mpzl1	562.098	874.304	749.824	517.263
Rcsd1	5.97921	28.7739	12.8313	6.58095
Pou2f1	416.117	521.023	128.484	112.534
Dusp27	170.829	186.16	142.747	290.878
Mael	148.981	88.2121	51.325	11.8457
Pogk	20.8752	17.8909	5.61367	0
Gm4846	3	1.98487	0	0
Gm4847	3	1.98487	0	0
Fmo9	3	1.98487	0	0
Gm16701	3	1.98487	0	0
Uck2	1117.22	657.48	773.078	262.58
Mgst3	233.392	366.986	327.197	191.506
Lrrc52	3	1.98487	0	0
Pbx1	62.5841	336.011	78.5912	80.2874
Nuf2	690.203	367.823	188.459	128.328
Rgs4	4.98614	2.82202	0	0
Hsd17b7	102.307	61.4231	44.1074	7.89712
Ddr2	3.99307	1.98487	1.60391	1.31619
Uap1	428.033	433.958	356.067	155.969
Uhmk1	6.97227	20.4023	20.8507	7.23903
Gm7694	18.8891	32.1226	18.4449	13.1619
Nos1ap	8.95841	11.1936	0.801949	0
Atf6	431.013	252.295	127.51	73.0484
Dusp12	264.177	197.88	348.047	186.899
Fcrlb	3	1.98487	0	0
Fcrla	3	1.98487	0	0
Fcgr2b	5.97921	1.98487	0	1.97428
Fcgr3	3	3.65918	0	3.94857
Mir6546	3	1.98487	0	0
Sdhc	2567.1	2140.93	1725.8	935.153
Pcp4l1	15.9099	7.00782	11.2274	1.97428
Tomm40l	296.949	285.781	599.061	298.777
Fcer1g	3	1.98487	0	0
Ndufs2	2873.96	2042.14	4184.59	2269.77
Ppox	165.863	142.628	141.946	85.5527
Usp21	627.64	464.933	683.263	401.438
Ufc1	581.959	719.43	1428.28	667.966
Nit1	237.6	250.878	280.68	168.811
Klhdc9	66.5564	68.9575	49.7211	48.0409
Itln1	3	1.98487	0	0
Ly9	3	1.98487	0	0
Slamf7	3	1.98487	0	0
Mir7683	3	1.98487	0	0
Vangl2	81.4524	58.0745	68.1659	58.5705
Nhlh1	3	1.98487	1.60391	0
Ncstn	530.319	543.626	489.993	378.405
Pea15a	341.636	656.642	484.379	250.076
Casq1	37.7574	56.4002	81.7993	14.4781
Atp1a4	6.97227	1.98487	1.60391	1.31619
Atp1a2	3.99307	10.3564	44.1074	3.94857
Kcnj9	3.99307	6.17066	0	9.21336
4933439K11Rik	6.97227	5.33349	0	0
Slamf8	3	1.98487	0	0
Fcrl6	3	1.98487	0	0
Dusp23	8.95841	10.3564	40.0976	7.89712
Apcs	3	1.98487	0	0
Olfr1408	3	1.98487	0	0
Olfr1406	3	1.98487	0	0
Fcer1a	3	1.98487	0	0
Mptx2	3	1.98487	0	0
Ackr1	3	2.82202	0	0
Cadm3	3	12.8679	12.8313	4.60667
BC094916	3	1.98487	0	0
Pydc4	3	1.98487	0	0
AI607873	3	1.98487	0	0
Ifi204	3	1.98487	0	0
Mndal	3	1.98487	0	0
Mnda	3	1.98487	0	0
Ifi203	3.99307	2.82202	0	0
Ifi202b	3	1.98487	0	0
Ifi205	3	1.98487	0	0
Olfr231	3	1.98487	0	0
Olfr419	3	1.98487	0	0
Grem2	3	2.82202	0	0
Rgs7	5.97921	4.49634	4.81172	0.658095
Fh1	1785.56	1318.83	1044.14	594.261
Opn3	7.96534	9.51929	2.40585	3.94857
Chml	68.5425	87.375	7.21757	4.60667
Pld5	3	1.98487	0	0
Cep170	201.614	120.861	50.523	25.6658
Mir350	3	1.98487	0	0
Hmga2-ps1	7.96534	22.0767	10.4254	4.60667
Akt3	108.265	146.814	61.7503	29.6143
2310043L19Rik	3	1.98487	0.801949	1.31619
Adss	1930.55	1206.66	666.422	355.371
Hnrnpu	6977.32	4959.63	2675.31	2201.33
Smyd3	569.049	456.562	376.918	159.917
Tfb2m	134.085	53.8887	32.0781	20.401
Ahctf1	1503.53	957.183	285.495	194.796
Adck3	228.427	178.241	297.524	155.075
Psen2	127.134	181.137	133.124	63.8352
Gm5069	5.97921	2.82202	0.801949	0
6330403A02Rik	6.97227	17.8909	0.801949	5.26476
Mixl1	13.9238	8.68213	2.40585	1.97428
H3f3a	3246.36	3539.82	1158.82	940.417
Ephx1	289.004	428.098	567.782	240.863
Nvl	728.933	277.41	154.777	67.7837
Wdr26	1215.54	1014.94	390.551	217.83
Ccdc121	3	1.98487	0	0
Lbr	1788.54	1499.67	508.438	244.811
Enah	4973.31	3646.97	1144.39	1079.93
Vmn1r1	3	1.98487	0	0
Degs1	1046.72	1196.61	643.166	558.723
Fbxo28	525.354	515.163	257.427	115.825
Capn2	414.13	517.674	36.0878	124.38
Ccdc185	3	1.98487	0.801949	1.31619
Disp1	116.21	112.489	66.562	43.4343
Brox	311.844	277.41	117.085	55.28
Mia3	519.396	403.821	109.868	86.8689
1700056E22Rik	3.99307	8.68213	4.00976	0.658095
1700112H15Rik	3	1.98487	0	0
Hlx	3	6.17066	0.801949	2.63238
2021-03-01	3	2.82202	1.60391	1.31619
2021-03-02	374.408	399.635	605.474	417.89
Mir1981	3	1.98487	0	0
C130074G19Rik	41.7297	134.256	90.6206	55.28
Mark1	164.87	203.74	24.0585	40.8019
Iars2	1219.51	843.329	435.46	202.036
9630028B13Rik	4.98614	1.98487	0	1.97428
Gm2061	4.98614	1.98487	0	0
Lyplal1	144.016	146.814	68.1659	57.9124
A730004F24Rik	3	1.98487	0	0
Tgfb2	4.98614	3.65918	0.801949	8.55527
Rrp15	958.332	750.404	1008.05	537.664
Spata17	3	3.65918	0.801949	0
9330162B11Rik	3	1.98487	0	0
Kctd3	690.203	784.728	332.008	454.744
Kcnk2	3	1.98487	0	4.60667
Cenpf	1690.22	964.716	410.6	391.567
Smyd2	240.343	319.268	568.584	678.499
Prox1	7.96534	4.49634	0	1.31619
Rps6kc1	126.141	154.348	83.403	144.781
Vash2	66.5564	72.3062	24.8605	32.2467
Mfsd7b	62.8627	72.6037	47.3152	17.7454
Tatdn3	90.39	50.54	36.0878	43.4343
Fam71a	3	1.98487	0	0
Atf3	24.8475	32.1226	60.1464	129.645
Nenf	137.064	195.368	234.17	314.57
Ppp2r5a	586.787	525.825	296.404	205.199
Dtl	1011.96	783.053	274.268	232.308
1700034H15Rik	28.5196	19.0353	5.03225	5.81858
Traf5	20.8752	14.5422	13.6332	8.55527
Mir3473c	3	1.98487	0	0
Rcor3	58.6118	68.9575	14.4351	36.8534
Hhat	7.96534	10.3564	23.2566	19.7428
Sertad4	21.8683	32.1226	5.61367	25.0076
Syt14	88.4039	102.444	24.8605	43.4343
Diexf	499.534	365.312	228.556	250.076
Traf3ip3	3	1.98487	0	0
Hsd11b1	3.99307	2.82202	0	0.658095
G0s2	40.7366	49.7028	54.5328	29.6143
Camk1g	3	1.98487	6.41561	0.658095
Mir205	3	1.98487	0	0
4930503O07Rik	3	1.98487	0	0
Gm16897	3	1.98487	0	0
Cd46	4.98614	1.98487	0	0
Cr1l	73.5079	62.2603	68.9679	44.7505
Cr2	3	2.82202	0	0.658095
Ppp1r14c	7.96534	12.8679	3.20781	3.29048
Iyd	3	1.98487	0	0.658095
Plekhg1	52.6534	58.0745	40.8996	25.6658
Mthfd1l	1107.29	851.7	1158.82	968.058
Akap12	4522.46	2682.57	1745.85	1455.05
Armt1	526.347	426.424	122.699	100.689
Ccdc170	3.99307	1.98487	14.4352	0
Esr1	3	1.98487	0	0
Myct1	3	1.98487	0	0
Vip	3	1.98487	0	0
Oprm1	3	1.98487	0	0
Lrp11	450.874	438.144	231.764	154.653
A630066F11Rik	6.97227	7.00782	6.41561	1.31619
Nup43	1207.59	624.831	422.629	402.096
Lats1	116.21	111.653	24.0585	36.8534
Katna1	536.278	476.654	327.999	229.017
Ppil4	480.666	270.713	140.341	126.354
Zc3h12d	3	2.82202	2.40585	6.58095
Mir5104	3	1.98487	0	0
Gm6150	3	1.98487	0	0
Gm5177	3	1.98487	0	0
4930567K20Rik	3	1.98487	0	0
Shprh	211.544	75.6548	27.2663	46.7248
Fbxo30	289.997	200.391	68.1659	82.2617
Epm2a	3	2.82202	2.40585	0
Sf3b5	1319.81	1302.09	2201.36	2058.52
Hymai,Plagl1	45.7019	120.024	25.6624	177.686
Fuca2	110.251	115.839	35.2859	42.1181
Adat2	153.946	58.0745	68.9679	66.4682
Hivep2	7.96534	24.5881	4.00976	11.1876
1700016L04Rik	3	1.98487	0	0
Nmbr	3	1.98487	0	0
C330004P14Rik	3	1.98487	0	0
Cited2	455.839	586.321	206.904	438.292
Txlnb	25.8406	12.0308	13.6332	0
Reps1	419.096	412.192	206.904	192.822
Nhsl1	137.064	132.581	67.364	76.3389
Perp	330.713	615.622	155.579	517.921
Gm20139	3	1.98487	0	0
Olig3	3	1.98487	1.60391	67.7837
Ifngr1	45.7019	68.1204	39.2957	38.1696
Il22ra2	3	1.98487	0	0
Il20ra	3.99307	1.98487	0.801949	1.97428
Map3k5	36.7643	55.563	17.643	44.7505
Map7	459.812	348.568	222.943	87.527
Gm6251	5.97921	12.0308	4.00976	1.31619
Bclaf1	1639.58	841.655	341.632	399.464
Mtfr2	142.03	103.281	76.1853	94.766
Ahi1	121.175	202.065	84.2052	76.3389
Hbs1l	734.892	761.287	413.005	425.788
Aldh8a1	4.98614	1.98487	0	0
1700020N01Rik	3	5.33349	9.62346	0.658095
Gm5420	3	1.98487	0	0
Sgk1	2541.28	464.933	613.494	454.744
Raet1a,Raet1b,Raet1c,Raet1d,Raet1e	60.598	54.7258	12.0293	28.9561
H60b	4.98614	3.65918	0	0
C920009B18Rik	3.99307	1.98487	0	1.97434
Gm10825	5.97921	1.98487	0	0
Slc2a12	3.99307	8.68213	6.41561	0
Slc18b1	61.591	68.9575	65.7601	50.0153
Vnn3	3	1.98487	0	0
Vnn1	3	1.98487	0	0.658095
Taar1	3	1.98487	0	0
Taar2	3	1.98487	0	0
Taar3	3	1.98487	0	0
Taar4	3	1.98487	0	0
Taar5	3	1.98487	0	0
Taar7b	3	1.98487	0	0
Taar7d	3	1.98487	0	0
Taar7e	3	1.98487	0	0
Taar7f	3	1.98487	0	0
Taar8a	3	1.98487	0	0
Stx7	270.135	258.156	101.046	87.527
Moxd1	19.8822	40.4941	24.8605	35.5371
Ctgf	110.251	418.052	102.65	438.95
Med23	358.519	242.249	248.605	233.624
Mir6905	3	1.98487	0	0
Epb4.1l2	975.214	619.807	270.258	208.616
Gm9767	3	1.98487	0	0
Samd3	3	1.98487	0	0
Arhgap18	30.8059	69.7946	5.61367	9.87145
4930579H20Rik	3	1.98487	0	0
Ptprk	376.394	342.708	144.352	201.378
Themis	8.95841	3.65918	5.61367	1.31619
Soga3	33.7851	14.5422	0	6.58095
9330159F19Rik	25.8406	12.8679	0	7.23903
Echdc1	39.5291	21.3924	36.4821	35.064
Hddc2	152.953	166.068	190.865	194.138
Trdn	3	1.98487	0	0
Sult3a1	3	1.98487	0	0
Rsph4a	7.96534	10.3564	4.00976	9.21336
Trappc3l	3	1.98487	0	0
Tspyl1	667.363	634.04	276.674	261.264
Tspyl4	65.5633	52.2144	24.8605	43.4343
Col10a1	3	1.98487	0	0
Frk	3	4.49634	0	0
Hs3st5	3	1.98487	0	0
Hdac2	1494.59	1075.22	244.596	323.783
4930591E09Rik	3	1.98487	0	0
Lama4	6.97227	37.1455	6.41561	2.63238
Tube1	104.293	99.9323	70.5718	43.4343
Fyn	205.586	257.318	116.283	110.56
Traf3ip2	157.919	147.65	109.868	69.758
Rev3l	166.856	131.744	62.5522	48.6991
Cdk19	102.307	138.441	40.0976	29.6143
Slc22a16	3	1.98487	0	0
Ddo	3	3.65918	0	0
Mettl24	3	2.82202	1.60391	0
Wasf1	404.2	268.201	194.874	118.457
Zbtb24	153.946	169.416	79.3934	103.321
Mical1	326.74	436.47	384.135	383.67
Ppil6	6.97227	15.3794	2.40585	17.1105
Cd164	1366.48	1102.01	426.639	374.457
5730435O14Rik	3	1.98487	0	0
Sesn1	127.134	156.859	87.4126	75.6808
Snx3	2137.1	1718.16	1131.56	803.536
Ostm1	247.295	241.412	31.2761	34.221
Sec63	341.636	313.407	108.263	74.3646
Scml4	5.97921	12.8679	0.801949	2.63238
9030612E09Rik	5.97921	5.33349	0	0
Pdss2	88.4039	48.8657	26.4644	42.7762
Bend3	198.635	243.923	62.5522	115.825
Cd24a	411.151	323.454	64.9581	100.031
F830002L21Rik	3	1.98487	0	0
1700027J07Rik	3	1.98487	0	0
4933404K13Rik	3	1.98487	0	0
Rtn4ip1	217.503	168.58	108.263	98.0564
Speer5-ps1	3	1.98487	0	0
Atg5	341.636	279.084	105.857	120.431
Mir1929	3	1.98487	0	0
Prep	793.483	586.321	970.361	619.265
Popdc3	3	1.98487	0	2.63238
Bves	11.9376	9.51929	7.21757	19.0847
Hace1	125.147	88.2121	37.6918	25.0076
D030045P18Rik	3	1.98487	0	0
Snord14d	3	1.98487	0	0
Ascc3	289.004	188.671	64.1561	48.6991
Sim1	3	1.98487	0	0
Lilr4b	3	1.98487	0	0
Lilrb4a	3	1.98487	0	0
Rfx6	3	2.82202	0	0
Vgll2	3	1.98487	0	0
Dcbld1	219.489	197.88	178.033	152.02
Nepn	3	1.98487	0	0
Nus1	600.827	464.933	200.488	123.722
Slc35f1	5.97921	8.68213	1.60391	5.92286
Gm19395	3	1.98487	0	0
Pln	3	1.98487	0	0
Asf1a	498.541	249.783	158.787	157.285
Gm16998	3	1.98487	0	0
Msl3l2	15.9099	35.4711	15.2371	17.7686
Gja1	799.441	633.202	114.679	160.575
Hsf2	440.943	247.273	115.481	84.2359
Pkib	3	1.98487	0	0
Fabp7	3.99307	2.82202	0	0
Smpdl3a	5.97921	7.84497	0	0
Gcc2	209.558	110.815	20.0488	55.9381
Lims1	326.74	279.084	120.293	74.3646
Ranbp2	905.699	359.451	154.777	123.064
Ccdc138	63.5772	56.4002	23.2566	18.4267
BB019430	3	1.98487	0	0
Sh3rf3	9.95148	10.3564	0	5.26476
Sowahc	59.6049	46.3543	8.82148	9.87145
P4ha1	399.234	908.627	564.575	340.893
Pla2g12b	3	1.98487	0.801949	0
Micu1	148.981	146.814	157.985	141.491
Dnajb12	135.078	154.348	137.134	104.637
Ascc1	451.867	567.904	921.446	903.566
Spock2	74.5009	73.1433	150.767	42.1181
Mir6906	3	1.98487	0	0
Psap	1517.43	2389.56	2281.55	1495.85
4632428N05Rik	6.97227	9.51929	20.0488	5.92286
Gm17455	3	1.98487	1.60391	0
Mir6408	3	1.98487	0	0
Mir466j	3	1.98487	0	0
Gm20611	3	1.98487	0	0
Pcbd1	24.8475	51.3772	24.0585	20.401
Tbata	3	1.98487	0	0
Prf1	3	1.98487	0	0
Nodal	255.239	695.989	1032.91	1050.32
Lrrc20	42.7227	71.469	45.7113	43.4343
Npffr1	3	1.98487	0	0
Ppa1	2223.5	1396.69	1730.61	1127.32
Sar1a	902.72	948.811	597.454	502.785
Tysnd1	285.031	296.665	570.188	449.479
Aifm2	165.863	184.695	280.851	214.208
Mir5108	3	1.98487	0	0
Neurog3	4.98614	22.0767	9.62346	12.5038
Tacr2	3	7.00782	1.60391	0
Hk1os	13.9238	10.3564	4.81371	5.92286
4930507D05Rik	17.2509	3.66432	8.98543	1.9956
Mir7215	3	1.98487	0	0
Slc25a16	199.628	125.048	38.4937	36.8534
Dna2	486.624	270.713	205.299	182.292
Rufy2	204.115	152.483	60.734	78.5531
Pbld2	7.96534	2.82202	5.61367	3.94857
Pbld1	3	2.82202	0	0
Atoh7	3	1.98487	0	0
Herc4	931.519	531.906	234.17	160.575
Dnajc12	106.279	55.563	21.6527	26.9819
Ctnna3	3	1.98487	0	0
4930407I19Rik	3	1.98487	0	0
Gm31763	3	3.65918	1.60402	3.94857
Jmjd1c	940.457	659.991	198.082	294.827
Egr2	4.98614	6.17066	0	2.63238
Rtkn2	149.974	134.256	84.2052	50.0153
Tmem26	3	3.65918	0	1.31619
Rhobtb1	10.9445	17.0537	50.523	7.23903
Ank3	217.503	248.109	105.857	40.8019
Ccdc6	436.971	427.261	119.491	103.321
Mrln	3	2.82202	0	0
Slc16a9	20.8752	5.33349	2.40585	1.31619
Fam13c	79.5512	66.5341	35.4202	21.7185
1700113B09Rik	3	1.98487	0.801949	0
Ipmk	591.89	408.844	149.965	94.766
Zwint	1094.38	964.716	765.064	692.972
Pcdh15	3	1.98487	0	0
Gnaz	27.8267	17.8909	12.0293	11.8457
Rab36	4.98614	3.65918	4.81172	5.26476
Bcr	223.461	231.366	111.471	123.064
Specc1l	226.44	267.364	155.579	150.046
Adora2a	10.9445	18.728	10.4254	5.92286
Gm5779	3	1.98487	0	0
Upb1	3.99307	3.65918	5.61367	1.31619
4933407G14Rik	3	1.98487	0	0
Snrpd3	941.45	1247.68	1267.89	887.77
Ggt1	27.8267	7.84497	29.6722	1.97428
Ggt5	3	1.98487	0.801949	0.658095
Derl3	73.5079	72.3062	80.1949	80.9455
Chchd10	6000.14	6441.41	13986.1	9795.74
Vpreb3	17.896	12.8679	11.2274	13.82
Gm5134,Mir6409	13.9238	13.7051	9.62346	8.55527
Zfp280b	594.869	357.777	167.608	70.4161
Slc5a4a	3	1.98487	0.801949	0
S100b	3	4.49634	0	0
1700094J05Rik	3	1.98487	0	0
2610028H24Rik	3	1.98487	0	0
Mcm3ap	886.831	1452.78	606.276	589.653
Lss	502.513	287.456	228.556	96.0821
Spatc1l	3	2.82202	0	0
Ftcd	3	1.98487	0	1.31619
Gm10787	3	1.98487	0	0
Slc19a1	157.919	166.068	190.865	127.67
Pofut2	402.214	717.755	462.727	423.155
Gm17769	3	3.65918	0	0
Itgb2	3.99307	7.84497	10.4254	12.5038
Pttg1ip	611.751	565.392	724.964	529.767
Sumo3	1368.47	1159.78	1863.73	1566.27
Ube2g2	293.969	303.362	271.862	387.618
Mir1930	3	1.98487	0	0
Tspear	11.9376	6.17066	0	0.658095
Gm10272	3	1.98487	0	0
Gm10024	3	1.98487	0	0
Gm10142	3	1.98487	0	0
Krtap12-1	3	1.98487	0	0
Gm10100	3	1.98487	0	0
Gm2696	3	1.98487	0	0
Krtap10-10	3	1.98487	0	0
Gm10318	3	1.98487	0	0
Gm3285	3	1.98487	0	0
1700009J07Rik	3	1.98487	0	0
1810043G02Rik	71.5217	90.7237	77.789	95.4241
Dnmt3l	5314.92	2218.78	4978.54	287.588
Icosl	196.648	159.371	148.361	67.7837
Cstb	483.645	516	335.216	221.12
Mir6410	3	1.98487	0	0
Ilvbl	60.598	83.1892	93.8287	125.696
Slc1a6	6.97227	19.5652	7.21757	12.5038
Olfr1355	3	1.98487	0	0
Olfr1354	3	1.98487	0	0
Olfr8	3	1.98487	0	0
Olfr1353	3	1.98487	0	0
Olfr1352	3	1.98487	0	0
Olfr1351	3	1.98487	0	0
Olfr57	3	1.98487	0	0
Vmn2r80	3	1.98487	0	0
Vmn2r81	3	1.98487	0	0
Vmn2r82	3	1.98487	0	0
Vmn2r83	3	1.98487	0	0
Madcam1	39.7435	63.9346	35.2859	33.5629
Tpgs1	161.891	265.689	557.357	623.873
Cdc34	1940.48	2695.96	3366.59	3683.36
Gzmm	5.97921	38.8198	13.6332	19.7428
Bsg	4071.6	6392.86	10222.5	8347.95
Hcn2	256.232	250.623	360.879	220.463
Fgf22	4.98614	2.82442	3.20804	2.63388
Fstl3	19.8822	48.8681	77.7898	5.71937
Palm	521.382	684.274	643.166	494.891
Misp	27.8267	7.01021	22.4549	1.31769
Ptbp1	6522.49	4263.13	7163.04	6274.97
Mir6910	3	1.98487	0	0
Prtn3	12.9307	6.17305	7.2178	0.659591
Elane	3	2.82442	4.00999	0
Cfd	3	1.98487	0	0
Kiss1r	9.95148	8.68452	0.802183	3.95007
Arid3a	115.217	136.77	24.0588	15.1377
Wdr18	1353.57	871.795	2160.46	1379.37
Grin3b	3.99307	1.98487	0	0
Cnn2	353.553	445.681	238.982	339.579
Abca7	196.648	120.863	105.056	48.0425
Hmha1	112.238	193.696	106.66	40.1453
Gpx4	144.016	216.305	184.449	76.3438
Stk11	592.587	1035.49	1064.19	986.372
Atp5d	2035.81	2634.02	3908.71	4055.19
Midn	1084.45	937.784	790.724	1036.5
Cirbp	353.553	400.475	570.99	433.028
1600002K03Rik	20.8752	28.7763	8.8217	38.171
Efna2	75.494	67.2856	59.3447	44.752
Mum1	513.437	402.149	709.728	460.669
Ndufs7	1070.55	762.964	1461.96	1143.11
Dazap1	1414.15	1473.72	1712.17	1335.28
Mir6911	3	1.98487	0	0
Rps15	4021.95	4458.18	9015.56	8992.86
Apc2	11.9376	10.3588	16.8413	25.6672
Reep6	364.477	222.16	388.145	282.984
Plk5	143.023	72.3086	149.966	95.4253
Onecut3	3	4.49634	0	0
Adat3,Scamp4	686.231	500.094	583.821	521.212
Mir6912	3	1.98487	0	0
Csnk1g2	1072.53	1199.12	1342.47	1243.14
Izumo4	18.8891	22.0767	22.4546	13.82
Dot1l	403.207	313.407	288.703	269.161
Sf3a2	702.12	886.024	1592.68	1489.27
Amh	8.95841	7.00782	7.21757	14.4781
Oaz1	743.829	590.507	1125.94	1160.22
Mir1982	3	1.98487	0	0
Sppl2b	76.4871	122.536	115.481	213.223
Tmprss9	3	2.82202	8.82148	0
Gadd45b	242.33	195.368	232.566	59.8867
Thop1	1618.72	1634.45	2850.14	2523.79
Mir5615-2	3	1.98487	0	0
Map2k2	684.245	665.014	873.328	644.933
Zbtb7a	280.066	169.416	78.5912	89.5013
Eef2	29643.1	35197.8	57998.8	47584.9
Snord37	3	1.98487	0	0
Dapk3	455.839	383.729	623.117	892.378
Atcayos	3	1.98487	0	0
Zfr2	15.9099	19.5652	4.81172	8.55527
Matk	13.9238	23.751	19.2469	14.4781
Apba3,Mir3057	369.442	283.27	494.003	390.909
Pip5k1c	315.817	273.224	305.544	232.966
Cactin	392.283	466.607	480.369	615.978
Tbxa2r	8.95841	14.5422	28.0683	28.2981
Mfsd12	45.7019	32.9597	82.6008	39.4857
Dohh	785.538	814.028	1356.9	1270.78
Mir6913	3	1.98487	0	0
Smim24	7.96534	5.33349	0.801949	10.5295
Aes	2169.88	2068.93	4308.09	2216.47
Tle2	15.9099	13.7051	4.00976	3.94857
BC025920	30.8059	62.2603	4.81172	9.87145
Ankrd24	63.5772	135.931	74.5817	63.8352
Gm10778	10.9445	15.3794	0.801949	1.31619
Zfp433	11.9376	7.84497	4.81172	0.658095
Gm10778	3	1.98487	0	0
Zfp433	3	1.98487	0	0
Zfp873	31.799	16.2166	4.81172	17.1105
AU041133	4.98614	3.65918	0.801949	1.97428
Tdg	7.96534	7.84492	7.21755	1.31619
Hcfc2	39.7435	22.9138	17.643	17.1105
1700028I16Rik	13.9238	12.8679	46.5132	20.401
Txnrd1	2265.21	2874.27	1393.8	1157.59
Eid3	3	7.00971	0	3.29108
Chst11	44.7089	48.8657	24.8605	32.9048
D10Wsu102e	402.214	301.688	212.517	219.146
A230046K03Rik	528.333	241.412	98.6398	110.56
1500009L16Rik	110.251	175.277	83.403	149.388
4930463O16Rik	3	1.98487	0	0
Tcp11l2	49.6742	15.3794	2.40585	12.5038
Polr3b	624.661	433.958	200.488	292.194
Rfx4	5.97921	5.33349	4.00976	17.1105
Ric8b	373.415	253.132	85.0067	144.781
Tmem263	273.115	298.339	63.3542	75.6808
Btbd11	88.4039	119.187	82.6008	156.627
Pwp1	868.956	603.065	383.333	299.433
Ascl4	3.99307	7.00782	2.40585	0.658095
Fbxo7	128.127	122.536	70.5718	82.9198
4930486F22Rik	3	1.98487	0	0
Timp3	29.8129	58.9116	29.6722	15.7943
1810014B01Rik	19.8822	26.2625	12.8313	10.5295
Ttc41	8.95841	31.2854	8.01949	9.21336
Nt5dc3	90.39	138.441	146.757	90.8174
1700113H08Rik	3	1.98487	0	0
Pah	3	1.98487	0	0
Igf1	3	1.98487	44.1074	1.31619
Tyms-ps	3	1.98487	0	1.31619
Pmch	4.98614	1.98487	0	0
Nup37	661.404	407.169	194.072	211.249
Ccdc53	215.517	167.742	178.033	159.259
Gnptab	297.941	212.948	91.4229	67.1256
Sycp3	13.9238	24.5881	12.8313	1.3162
Arl1	92.3762	46.3543	26.4644	25.6658
Slc5a8	3	1.98487	0	0
1500026H17Rik	3.99307	3.65918	1.60391	3.29048
Uhrf1bp1l	389.304	322.616	83.403	72.3903
Anks1b	4.98614	9.51929	0	5.92286
Ikbip	156.926	134.256	82.6008	69.758
Cdk17	273.115	248.109	97.8383	84.8946
Mir1931	3	1.98487	0	0
Gm17745	4.98614	1.98487	1.60391	0
Mir7688	3	1.98487	0	0
Lta4h	795.469	898.582	465.132	545.561
Hal	10.9445	7.00782	4.81172	13.1619
Ccdc38	20.8935	14.5508	6.41561	7.23903
4933408J17Rik	3	5.33349	0	0
Ntn4	3	1.98487	0	0
Usp44	64.5703	54.7258	10.4254	38.1696
Fgd6	98.3346	73.1433	41.7015	17.7686
Nr2c1	56.6257	58.9116	34.4839	53.9639
Ndufa12	63.5772	52.2144	40.8996	34.8791
Tmcc3	8.95841	28.7739	8.82148	10.5295
Cep83	262.191	213.786	76.1853	76.3389
2310039L15Rik	3	1.98487	0.801949	0
5730420D15Rik	3	2.82202	0	0
Ube2n	635.585	677.572	299.128	317.86
Eea1	143.023	68.1204	25.6624	19.7428
4930459C07Rik	3	1.98487	0	0
Btg1	403.207	570.415	292.713	279.691
4930556N09Rik	3	1.98487	0	0
Mir3966	3	1.98487	0	0
Dcn	3	1.98487	0	0
Lum	3	1.98487	0	0
Kera	3	1.98487	0	0
Epyc	3	1.98487	0	0
Ccer1	3	1.98487	0	0
4930525C09Rik	3	1.98487	0	0
Atp2b1	334.685	290.805	64.1561	77.655
Poc1b	88.4039	73.1433	42.5035	15.1362
Galnt4	40.7366	27.9368	4.00976	11.1876
Dusp6	764.684	719.43	271.06	357.346
Gm20110	3	1.98487	0	0
Kitl	10.9445	4.49634	11.2274	4.60667
Gm4312	3	1.98487	0	0
Gm4305	3	1.98487	0	0
Gm4302,Gm4303,Gm4305	3	1.98487	0	0
Gm4312	3	1.98487	0	0
Cep290	89.4113	11.293	11.7348	12.9949
1700017N19Rik	3	1.98487	0	0
Mgat4c	3	2.82202	0	0.658095
Mir3059	3	1.98487	0	0
Rassf9	6.97227	1.98487	0	0
Slc6a15	84.4316	117.513	36.8898	36.8534
Gm20765,Gm21312,Gm4340	3	1.98487	0	0
Gm20765	3	1.98487	0	0
Mir6411	3	1.98487	0	0
Gm15663	3	1.98487	0	0
Ccdc59	278.08	192.857	66.562	73.0484
Ppfia2	3	1.98487	0	0
Lin7a	3	1.98487	0	0
Gm29685	3	1.98487	0	0
Ppp1r12a	124.154	58.9116	30.4742	25.0076
Pawr	238.357	142.628	65.7601	50.6734
9230102K24Rik	3	1.98487	0	0
E2f7	128.127	103.281	45.7113	48.6991
Csrp2	1218.52	2142.59	1433.09	4144.69
Osbpl8	188.704	124.21	30.4742	27.64
Bbs10	67.5495	73.9804	34.4839	27.64
Nap1l1	2912.69	2806.46	894.981	1194.44
Gm5176	4.98614	4.49634	5.61367	3.29048
Phlda1	78.4732	82.3521	51.325	50.0153
Krr1	791.496	561.193	229.238	184.925
Glipr1l1	3	1.98487	0	0
Glipr1l2	3	1.98487	0	0
Caps2	3	1.98487	0	0.658095
Kcnc2	3.99307	1.98487	4.00976	0
1700010J16Rik	3	1.98487	0	0
Mir669h	3	1.98487	0	0
Zfc3h1	512.444	448.19	119.491	134.251
A930009A15Rik	3	1.98487	0	0
Tspan8	8.95841	2.82202	0.801949	2.63238
Ptprr	4.98614	2.82202	0	0.658095
Ptprb	3.99307	1.98487	1.60391	0.658095
Kcnmb4os1	3	1.98487	0	0
Kcnmb4os2	4.97977	5.84527	1.60391	0
4930579P08Rik	3	1.98487	0	0
4933412E12Rik	28.8198	32.9597	21.6527	20.401
D630029K05Rik	3	1.98487	0.801949	0
Best3	3	1.98487	0.801949	0
Lrrc10	6.97227	4.49634	7.21757	0
Cpm	21.8683	17.0537	13.6332	7.23903
4933411E08Rik	3	1.98487	0	0
Mdm1	245.309	236.39	105.056	71.0742
Il22	3	1.98487	0	0
Ifng	3	1.98487	0	0
1700064J06Rik	3	1.98487	0	0
4930477N07Rik	3	1.98487	0	0.658095
1700025F24Rik	3	5.33349	1.60391	0.658095
Grip1	9.95143	65.6082	8.01949	29.6139
Tmbim4	156.926	187.834	159.588	173.079
Llph	114.224	114.165	53.7308	45.4086
9230105E05Rik	26.8336	33.7969	95.4324	5.92286
4921513I03Rik	3	1.98487	0	0
Gm15910	3	3.65918	0	1.31619
Wif1	4.98614	4.49634	3.20781	0
Gns	309.858	325.128	240.585	236.256
D930020B18Rik	3	9.51929	0.801949	0
BC048403	108.265	83.1892	35.2859	22.3753
Gm4489	3	1.98487	0	0
Avpr1a	3	1.98487	0	0.658095
Mir8104,Ppm1h	38.7505	42.1685	40.0976	28.2981
Fam19a2	3	1.98487	0	0
4930503E24Rik	3	1.98487	0	0
Lrig3	165.863	214.623	59.3444	35.5371
Ctdsp2,Mir26a-2,Mir546	820.295	1074.39	679.253	834.467
Avil	3.99307	4.49634	12.0293	7.89712
Mettl1	81.4524	55.563	120.293	117.141
Cyp27b1	12.9307	5.33349	8.01949	1.31619
Cdk4	3792.55	4031.22	5435.63	5291.75
LOC100504703	8.95841	18.728	4.00976	4.60667
Agap2	12.9307	13.7051	5.61367	10.5295
B4galnt1	54.6396	82.3521	85.0067	70.4161
F420014N23Rik	6.97097	3.65917	0	0
Dctn2	1515.44	1532.31	1597.49	1576.14
Ddit3	167.849	313.407	293.515	245.469
Arhgap9	192.676	81.5149	146.757	70.4161
R3hdm2	453.853	490.885	200.488	137.542
Stac3	4.98614	12.0308	5.61367	3.94857
Ndufa4l2	195.655	769.659	967.158	746.281
Stat6	536.278	372.009	233.368	190.847
1700012D01Rik	3.99307	3.65918	1.60391	2.63238
Tmem194	352.56	294.153	172.42	95.4241
Myo1a	21.8683	41.3313	22.4546	4.60667
Tac2	4.98614	7.84497	0	4.60667
Zbtb39	120.182	93.2351	50.523	53.3057
Rdh1	3	1.98487	0	0
Rdh9	3	1.98487	0	0
Rdh16	6.97227	1.98487	0	0
Rdh18-ps	3	1.98487	0	0
Rdh19	3	1.98487	0	0
BC089597	3	1.98487	0	0
Sdr9c7	3	1.98487	0	0
Prim1	738.864	538.603	264.644	232.966
Naca	185.725	176.951	104.254	92.7917
Ptges3	3155	2233.85	801.949	767.341
Atp5b	21811.8	15301.9	28100.4	21940.3
Mir677	3	1.98487	0	0
Baz2a	1849.11	1440.22	697.698	429.737
Gls2	296.948	346.893	441.876	221.778
Mip	15.9099	12.8679	21.6527	7.23903
Timeless	624.661	649.108	682.461	527.792
Apon	3.99307	7.00782	4.00976	7.23903
Apof	3.99307	1.98487	2.40585	0
Stat2	394.269	197.043	149.163	65.1514
Pan2	418.103	367.823	257.427	212.565
Cnpy2	585.931	538.603	665.62	488.307
Cs	2475.74	1342.28	1882.98	1272.76
Ankrd52,Mir6914	102.307	84.0263	89.017	49.3572
Mir6915	3	1.98487	0	0
Rnf41	182.745	192.02	181.241	206.642
Mir8105	3	1.98487	0	0
Smarcc2	195.655	283.27	172.42	199.403
A430046D13Rik	24.8475	37.1455	14.4352	14.4781
Pmel	237.364	58.9116	36.8898	34.221
Wibg	663.391	510.977	672.838	516.605
Mmp19	5.88122	1.98487	0	7.27052
Dnajc14	241.527	225.888	151.162	137.627
Sarnp	260.205	122.536	134.728	122.406
Cd63	63.5772	108.304	71.3737	67.1256
Itga7	37.7574	8.68213	13.6332	8.55527
Olfr9	3	1.98487	0	0
Olfr763	3	1.98487	0	0
Olfr774	3	1.98487	0	0
Olfr775	3	1.98487	0	0
Olfr776	3	1.98487	0	0
Olfr780	3	1.98487	0	0
Olfr781	3	1.98487	0	0
Olfr782	3	1.98487	0	0
Olfr784	3	1.98487	0	0
Olfr785	3	1.98487	0	0
Olfr786	3	1.98487	0	0
Olfr787	3	1.98487	0	0
Olfr788	3	1.98487	0	0
Olfr789	3	1.98487	0	0
Olfr790	3	1.98487	0	0
Olfr791	3	1.98487	0	0
Olfr792	3	1.98487	0	0
Olfr794	3	1.98487	0	0
Olfr799	3	1.98487	0	0
Olfr800	3	1.98487	0	0
Mir684-1	3	1.98487	0	0
Olfr804	3	1.98487	0	0
Olfr808	3	1.98487	0	0
Olfr809	3	1.98487	0	0
Olfr813	3	1.98487	0	0
Olfr820	3	1.98487	0	0
Olfr821	3	1.98487	0	0
Olfr822	3	1.98487	0	0
Tespa1	3	1.98487	0	0
B020014A21Rik	3	1.98487	0	0
H60c	3.99307	3.65918	0	0
Zbtb2	71.5217	68.9575	33.682	31.5886
Gm5512,Rmnd1	48.6812	58.0745	44.9093	18.4267
Syne1	8.95841	37.1455	12.0293	16.4524
Syne1	16.903	11.1936	4.81172	1.97428
Fbxo5	878.886	752.079	227.755	251.392
Mtrf1l	44.7089	29.6111	28.8703	13.1619
Rgs17	15.9099	16.2166	8.01949	3.94857
Ipcef1	3	1.98487	0	0
Cnksr3	115.217	151.836	62.5522	55.9381
Ulbp1	12.9307	2.82202	0	0
Pcmt1	317.803	279.084	234.972	167.814
BC020402	8.95841	17.8909	8.82148	2.63238
Ginm1	81.4524	79.0034	46.5132	31.5886
Tab2	323.761	436.47	136.332	98.7145
Ust	15.9099	24.5881	16.841	8.55527
Sash1	254.246	169.416	66.562	54.622
Samd5	3	1.98487	0	2.63238
Stxbp5	31.799	39.657	20.8507	9.21336
Adgb	3	1.98487	0	0
Rab32	5.97921	12.0308	4.00976	3.94857
Grm1	3	1.98487	0	0
Utrn	485.631	594.693	187.657	271.136
B230208H11Rik	6.97227	16.2166	7.21757	4.60667
Stx11	7.96534	13.7051	6.41561	3.29048
Zc2hc1b	3	1.98487	0	0
Ltv1	615.723	335.173	174.024	127.012
Phactr2	31.799	51.3772	12.0293	21.0591
Pex3	156.926	86.5378	44.9093	36.8531
Aig1	20.8752	37.1455	24.8605	13.82
Adgrg6	5.97921	3.65918	1.60391	1.31619
Vta1	352.56	254.806	142.747	113.192
Gje1	3	1.98487	0	0
Gm20125	3	1.98487	0	0
Heca	63.5772	43.8428	25.6624	28.9562
Abracl	133.092	228.017	28.8703	73.0484
Ect2l	3	1.98487	0	0
Ccdc28a	87.4108	130.907	82.6008	96.7402
Hebp2	72.5148	120.024	71.3737	65.8095
Arfgef3	11.9376	6.17066	9.62346	1.97428
Gm4922	4.98614	1.98487	0	0
4930444F02Rik	3	1.98487	0	0.658095
Tnfaip3	18.8891	37.1455	19.2469	19.7428
Slc35d3	3.99307	14.5422	2.40585	6.58095
Pex7	167.849	212.948	87.4126	65.8095
4930405J17Rik	3	1.98487	0	0
Mir6413	3	1.98487	0	0
Pde7b	3	2.82202	0	0
Myb	49.6742	45.517	4.00976	11.1876
4930455C13Rik	3	1.98487	0	0
4930444G20Rik	4.98614	1.98487	0	1.97428
E030030I06Rik	9.95148	22.0767	12.8313	33.5629
Tbpl1	205.586	181.974	83.403	69.0999
Mir7663	3	1.98487	0	0
Tcf21	3	1.98487	0	0
Eya4	3	1.98487	0	0
Rps12	3	1.98487	0	0
Snora33	3	1.98487	0	0
Snord100	3	1.98487	0	0
Taar6	3	1.98487	0	0
Taar7a	3	1.98487	0	0
Taar8b	3	1.98487	0	0
Taar8c	3	1.98487	0	0
Taar9	3	1.98487	0	0
Enpp1	5.97921	13.7051	0.801949	1.31619
Enpp3	77.4801	190.346	89.017	319.835
Arg1	3	1.98487	0	0
Akap7	79.4663	71.469	32.88	20.401
Smlr1	3	1.98487	0	0
4930401C15Rik	3	1.98487	0	0
Mir680-3	3	1.98487	0	0
Tmem200a	3.99307	7.84497	0	3.29048
L3mbtl3	25.8406	22.9138	0	9.21336
Gm8709	3	1.98487	0	0
Lama2	4.98614	2.82202	0	0
4930519F09Rik	3	1.98487	0	0
2310057J18Rik	3	1.98487	0	0
Rnf146	215.731	213.633	74.989	86.0259
Rspo3	3	6.17066	0	0
Cenpw	143.023	289.967	198.884	186.241
Trmt11	181.752	126.722	60.9483	101.347
Gm20300	63.5772	114.165	19.2469	42.1181
Hint3	39.7435	21.2395	43.3054	25.6658
[truncated: 22,140 more rows]
