# Supplementary material for: Different pancreatic cancer microenvironments convert iPSCs into cancer stem cells exhibiting distinct plasticity with altered gene expression of metabolic pathways
Source: J Exp Clin Cancer Res. 2022 Jan 21;41:29. doi: 10.1186/s13046-021-02167-3 (PMC8781112; doi:10.1186/s13046-021-02167-3)
Supplement: Supplementary file 4 — Additional file 4: Supplementary Table 5 [file 13046_2021_2167_MOESM4_ESM.xlsx]

## Sheet: Sheet1
KEGG enriched pathways
Term	Count	PValue	Genes
mmu01100:Metabolic pathways	18	5.56878e-12	TPI1, PCX, NDUFA3, PGAM1, NDUFA2, NDUFA4L2, ATP5K, AZIN2, ASS1, PFKL, NDUFS6, P4HA2, NDUFS3, PGM2, NDUFV3, ATP6V0E2, PFKM, GALK1
mmu00190:Oxidative phosphorylation	9	5.946e-10	NDUFS6, NDUFA3, NDUFA2, ATP5K, NDUFA4L2, NDUFS3, NDUFV3, ATP6V0E2, LHPP
mmu01230:Biosynthesis of amino acids	6	8.60927e-07	PFKL, TPI1, PCX, PGAM1, PFKM, ASS1
mmu04932:Non-alcoholic fatty liver disease (NAFLD)	7	1.43249e-06	GSK3A, NDUFS6, NDUFA3, NDUFA2, NDUFA4L2, NDUFS3, NDUFV3
mmu00010:Glycolysis / Gluconeogenesis	5	1.74039e-05	PFKL, TPI1, PGAM1, PGM2, PFKM
mmu05012:Parkinson's disease	6	2.38333e-05	NDUFS6, NDUFA3, NDUFA2, NDUFA4L2, NDUFS3, NDUFV3
mmu05010:Alzheimer's disease	6	5.45946e-05	NDUFS6, NDUFA3, NDUFA2, NDUFA4L2, NDUFS3, NDUFV3
mmu00052:Galactose metabolism	4	6.06044e-05	PFKL, PGM2, PFKM, GALK1
mmu05016:Huntington's disease	6	9.31605e-05	NDUFS6, NDUFA3, NDUFA2, NDUFA4L2, NDUFS3, NDUFV3
mmu01130:Biosynthesis of antibiotics	6	0.000134568	PFKL, TPI1, PGAM1, PGM2, PFKM, ASS1
mmu01200:Carbon metabolism	5	0.000159868	PFKL, TPI1, PCX, PGAM1, PFKM
mmu00030:Pentose phosphate pathway	3	0.00241374	PFKL, PGM2, PFKM
mmu00051:Fructose and mannose metabolism	3	0.00309463	PFKL, TPI1, PFKM
mmu05230:Central carbon metabolism in cancer	3	0.0106414	PFKL, PGAM1, PFKM
